# Supplementary material for: Transcriptome profiling-based identification of prognostic subtypes and multi-omics signatures of glioblastoma
Source: Sci Rep. 2019 Jul 22;9:10555. doi: 10.1038/s41598-019-47066-y (PMC6646357; doi:10.1038/s41598-019-47066-y)
Supplement: Supplementary file 2 — Supplementary Data S1 [file 41598_2019_47066_MOESM2_ESM.xlsx]

## Sheet: Sheet1
Supplementary Data S1. DEGs between invasive (poor) and mitotic (favorable) subtypes.
Entrez ID	Gene	PG?	DEG?	Q-value_Onco	Q-value_TCGA	Sum of fold change (Inv/Mit)	Sum of Diff (Inv - Mit)
2	A2M	No	No	0.433629	0	2.11787	0.084241
9	NAT1	No	DEG (Inv up)	0	8.20324e-09	3.22564	0.20349
10	NAT2	No	No	0.0275617	0.0176953	1.66936	-0.04907
12	SERPINA3	No	DEG (Inv up)	1.77529e-10	0	2.29859	0.23039
13	AADAC	No	No	0.0435584	0.516909	1.89108	-0.021987
14	AAMP	No	No	0	0.427758	2.23246	0.14614
15	AANAT	No	No	0.495595	0.457928	1.87472	-0.004553
16	AARS	No	No	0.161685	0.325298	2.00327	0.007837
18	ABAT	No	DEG (Mit up)	1.07242e-05	1.7e-14	1.8107	-0.1235
19	ABCA1	Invasive	DEG (Inv up)	0	0	2.40859	0.23271
20	ABCA2	No	No	0.0335355	0.588339	2.05812	0.025638
21	ABCA3	No	No	0.0591054	0.108396	1.92974	-0.03752
22	ABCB7	No	No	4.6e-14	0.370671	2.16886	0.104431
23	ABCF1	No	No	0.00418955	0.461704	2.03457	0.032151
24	ABCA4	No	No	0.16384	0.538129	1.95416	-0.013168
25	ABL1	No	No	5.875e-12	0.0279963	2.1386	0.10897
26	AOC1	No	No	0.428644	0.617969	2.03763	0.004005
27	ABL2	No	No	0.00104751	0.0496859	2.27046	0.05996
28	ABO	No	No	0.467692	0.469082	1.93765	-0.006328
29	ABR	No	No	2.61691e-08	0.0960805	2.16872	0.08708
30	ACAA1	No	No	0.000703133	0.269292	2.07931	0.053027
31	ACACA	No	DEG (Mit up)	0.000782274	2.45052e-05	1.86741	-0.08073
32	ACACB	No	No	0.225314	0.0539944	2.06859	0.0047
33	ACADL	No	No	0.467692	0.425474	2.07375	0.007439
34	ACADM	No	No	0.000560092	0.12423	2.02352	0.03088
35	ACADS	No	No	0.00569288	0.014925	2.24386	0.05736
36	ACADSB	No	No	7.05374e-08	0.465553	1.80621	-0.074404
37	ACADVL	No	DEG (Inv up)	1.5103e-06	1.34716e-07	2.18472	0.10864
38	ACAT1	No	No	0.343082	0.359566	2.00205	0.000662
39	ACAT2	No	No	0.319593	2.92769e-05	1.91407	-0.028334
40	ASIC2	No	No	4.19733e-08	0.447871	1.74253	-0.066158
41	ASIC1	No	DEG (Mit up)	1e-15	2.0078e-11	1.57604	-0.16178
43	ACHE	No	No	0.0026165	0.245662	2.32636	0.048586
47	ACLY	No	No	0	0.258974	2.21661	0.158825
48	ACO1	No	No	1.18876e-06	0.40348	2.07454	0.056975
51	ACOX1	No	No	3.87675e-05	0.617343	2.0903	0.053435
52	ACP1	No	No	0	0.463343	2.203	0.121555
53	ACP2	No	DEG (Inv up)	0	0	2.46606	0.26381
54	ACP5	No	DEG (Inv up)	8.249e-12	9.02237e-09	2.99531	0.13879
55	ACPP	No	No	0.127758	1.59957e-05	2.49687	0.05585
56	ACRV1	No	No	0.0513014	0.0223152	1.60725	-0.04467
58	ACTA1	No	No	0.410377	0.605503	2.03059	0.005278
59	ACTA2	No	DEG (Inv up)	0	0	2.41536	0.2691
70	ACTC1	No	No	0.420247	0.0432449	1.93286	-0.013873
71	ACTG1	No	No	0.44983	0.000724707	2.0359	0.033108
72	ACTG2	No	DEG (Inv up)	0	0	3.07648	0.28631
81	ACTN4	No	DEG (Inv up)	6e-15	0	2.41876	0.17023
86	ACTL6A	No	No	7.495e-12	0.0049632	2.05705	0.06346
87	ACTN1	No	DEG (Inv up)	0	0	2.6487	0.3871
88	ACTN2	No	No	0.163087	0.54746	1.97119	-0.013491
89	ACTN3	No	No	0.458257	0.563537	2.03683	0.00419
90	ACVR1	No	No	0	0.29632	2.19251	0.13581
91	ACVR1B	No	No	0.299667	0.567958	1.96163	-0.011069
92	ACVR2A	No	No	8.36976e-09	0.00643132	1.79398	-0.09923
93	ACVR2B	No	DEG (Mit up)	1.9844e-10	3.106e-12	1.57431	-0.14299
94	ACVRL1	No	No	9.59931e-07	0.487267	2.3493	0.067441
97	ACYP1	No	No	0.437338	0.000546238	1.89241	-0.034358
98	ACYP2	No	No	0.000760223	0.000492316	1.99693	0.0124
100	ADA	No	DEG (Inv up)	5.20067e-07	0.000267491	2.4267	0.09757
101	ADAM8	No	No	5.6921e-06	0.0158934	2.50567	0.08061
102	ADAM10	No	DEG (Inv up)	0	1.48691e-09	3.08552	0.28274
103	ADAR	No	No	0.0354227	0.488765	2.03269	0.030119
104	ADARB1	No	No	0.420877	0.44185	2.01736	0.000777
105	ADARB2	No	DEG (Mit up)	8.64882e-05	0.000208653	1.4776	-0.08386
107	ADCY1	No	No	1.404e-12	0.0800392	1.65171	-0.10745
108	ADCY2	No	No	5.89095e-06	0.00100573	1.71211	-0.08816
112	ADCY6	No	No	0	0.0961138	2.43496	0.1622
113	ADCY7	No	No	2.0014e-11	0.00265647	2.34195	0.11384
114	ADCY8	No	No	0.00961252	0.00193963	1.76868	-0.06079
115	ADCY9	No	No	0.0525853	0.0719789	2.12658	0.04008
116	ADCYAP1	No	No	0.281641	0.438439	1.87201	-0.01542
117	ADCYAP1R1	No	No	1.1248e-06	0.0371331	1.75125	-0.08194
118	ADD1	No	No	0.000565052	0.373458	2.03939	0.037821
119	ADD2	No	DEG (Mit up)	1.238e-11	1.3903e-05	1.54967	-0.12621
120	ADD3	No	No	0.0132575	1.13938e-06	1.96552	-0.01132
123	PLIN2	No	DEG (Inv up)	0	0	2.90658	0.458
124	ADH1A	No	No	0.476227	0.611105	1.9834	-0.001701
125	ADH1B	No	No	0.307648	0.216481	2.07969	0.001526
126	ADH1C	No	No	0.494072	0.576892	2.01725	0.001111
128	ADH5	No	No	0.000263913	0.257617	2.03567	0.03765
130	ADH6	No	No	0.102266	0.410459	1.81494	-0.025271
131	ADH7	No	No	0.295279	0.121365	2.12846	0.004137
132	ADK	No	No	0.012464	1.09327e-05	1.85061	-0.07065
133	ADM	No	DEG (Inv up)	0	0	3.06953	0.529
134	ADORA1	No	DEG (Inv up)	0	5.83851e-09	2.65848	0.19537
135	ADORA2A	No	No	0.383957	0.122151	1.93193	-0.00776
136	ADORA2B	No	DEG (Inv up)	0	0	2.90286	0.21984
140	ADORA3	No	DEG (Inv up)	0	0	2.57618	0.25593
141	ADPRH	No	No	0.000121976	0.411075	2.37475	0.055636
142	PARP1	No	No	0.00353568	0.014611	1.99949	0.01543
146	ADRA1D	No	No	0.485001	0.274937	2.10944	0.009989
147	ADRA1B	No	No	0.0813832	0.589644	1.89821	-0.021952
148	ADRA1A	No	No	0.33319	0.264209	1.80504	-0.017528
150	ADRA2A	No	No	3.22957e-10	0.209544	1.50735	-0.09238
151	ADRA2B	No	No	0.449371	0.34334	1.91657	-0.010425
152	ADRA2C	No	No	0.0953534	0.247041	1.84072	-0.029748
153	ADRB1	No	No	5.7465e-05	0.526118	1.8583	-0.04932
154	ADRB2	No	No	0.00868626	0.113982	1.92773	-0.0194
155	ADRB3	No	No	0.243981	0.369117	1.88443	-0.018665
156	GRK2	No	No	0.0133747	0.252916	2.12478	0.041124
157	GRK3	No	No	3e-15	0.316244	1.70262	-0.110624
158	ADSL	No	No	5.61845e-06	0.188903	2.05374	0.04738
159	ADSS	No	DEG (Inv up)	3.4735e-11	0.000939587	2.19784	0.11541
161	AP2A2	No	DEG (Inv up)	8.6e-14	0.000654944	2.2578	0.12701
162	AP1B1	No	DEG (Inv up)	5.01112e-10	0.000107119	2.23994	0.11502
163	AP2B1	No	No	1.1062e-11	0.27937	2.08863	0.078975
164	AP1G1	No	No	5.1e-14	0.412292	2.14559	0.091623
165	AEBP1	No	DEG (Inv up)	0	0	2.95682	0.4926
166	AES	No	No	0	0.349924	2.26471	0.174622
167	CRISP1	No	No	0.49238	0.469809	1.91989	-0.004043
173	AFM	No	No	0.485354	0.567435	1.93714	-0.002429
174	AFP	No	No	0.220745	0.0271591	2.43191	0.03275
175	AGA	No	DEG (Inv up)	0	5.1027e-11	2.64902	0.25302
176	ACAN	No	No	0.423114	0.0227294	1.89477	-0.016332
177	AGER	No	No	0.365997	0.169702	2.07448	0.01892
178	AGL	No	No	0.000526728	0.050945	2.00943	0.02723
181	AGRP	No	No	0.114996	0.511979	1.88265	-0.021709
182	JAG1	No	DEG (Inv up)	0	1.28808e-06	2.34966	0.17891
183	AGT	No	No	0.280588	0.327987	1.99957	0.002427
185	AGTR1	No	No	0.0750955	0.455727	2.22975	0.026334
186	AGTR2	No	No	0.462742	0.566207	2.00315	-0.000572
187	APLNR	No	DEG (Inv up)	5.4e-14	1.0236e-11	2.2903	0.15648
189	AGXT	No	No	0.329865	0.444878	1.86597	-0.01328
190	NR0B1	No	DEG (Mit up)	5.79573e-10	0	1.03978	-0.20792
191	AHCY	No	No	0	0.0776139	2.21248	0.14284
196	AHR	No	DEG (Inv up)	0	1.058e-12	2.45988	0.21997
197	AHSG	No	No	0.184158	0.0802844	1.75834	-0.03029
199	AIF1	No	DEG (Inv up)	0	0	2.43959	0.19996
202	AIM1	No	DEG (Inv up)	0	0	4.63854	0.4692
203	AK1	No	No	0.0410676	0.307245	2.01953	0.017075
204	AK2	No	No	0	0.00551837	2.63366	0.24856
205	AK4	No	DEG (Inv up)	0	0	2.54509	0.2941
207	AKT1	No	DEG (Inv up)	0	6.07579e-05	2.40571	0.22686
208	AKT2	No	No	0.00105747	0.558635	2.1169	0.040409
210	ALAD	No	No	0.03274	0.0689689	2.12552	0.04308
211	ALAS1	No	No	0.000356298	0.353083	2.08718	0.053445
212	ALAS2	No	No	0.348722	0.501267	1.928	-0.01102
213	ALB	No	No	0.496979	0.479822	1.92547	-0.0041
214	ALCAM	No	DEG (Mit up)	3.64188e-06	0	1.75976	-0.15422
215	ABCD1	No	No	0.15075	0.00302875	2.22306	0.04295
216	ALDH1A1	No	DEG (Inv up)	6.3e-14	3.36621e-10	2.44261	0.15183
217	ALDH2	No	No	0.367268	0.575849	1.98993	-0.008108
218	ALDH3A1	No	No	0.441715	0.138581	2.06972	0.009867
219	ALDH1B1	No	No	0.431835	0.594312	2.0148	0.002975
220	ALDH1A3	No	DEG (Inv up)	0	1.4042e-10	3.06314	0.18274
221	ALDH3B1	No	DEG (Inv up)	0	8.3077e-11	2.75655	0.18041
222	ALDH3B2	No	No	0.478112	0.605659	1.98032	-0.001748
223	ALDH9A1	No	No	0.359459	0.418827	2.0158	0.012734
224	ALDH3A2	No	No	7.735e-06	0.206895	2.10406	0.06897
225	ABCD2	No	No	0.114108	0.374195	2.31689	0.025291
226	ALDOA	No	No	0.00849192	1.01275e-06	2.0894	0.07662
229	ALDOB	No	No	0.475008	0.532809	1.98628	-0.001138
230	ALDOC	No	No	0.0182299	0	1.77964	-0.15329
231	AKR1B1	No	No	0.328357	0.365349	2.01833	0.015256
238	ALK	No	DEG (Inv up)	4.26633e-06	0.000210937	2.40663	0.09261
239	ALOX12	No	No	0.480319	0.474861	2.0591	0.005384
240	ALOX5	No	DEG (Inv up)	0	1.96983e-09	2.97408	0.23566
241	ALOX5AP	No	DEG (Inv up)	0	0	3.17541	0.5879
242	ALOX12B	No	No	0.0925572	0.544988	1.8437	-0.022382
245	ALOX12P2	No	No	0.00651018	0.585788	1.86892	-0.03585
246	ALOX15	No	No	0.396733	0.487282	1.86702	-0.009297
247	ALOX15B	No	No	0.0704846	0.00089283	2.35116	0.0517
248	ALPI	No	No	0.468876	0.427186	1.91447	-0.007316
249	ALPL	No	No	0.231362	0.603609	2.06874	0.012911
250	ALPP	No	No	0.496581	0.54053	2.02894	0.002461
251	ALPPL2	No	No	0.345925	0.519024	1.92523	-0.010656
257	ALX3	No	No	0.297187	0.480764	1.9077	-0.013648
258	AMBN	No	No	0.469799	0.607194	1.98707	-0.002209
259	AMBP	No	No	0.466635	0.586284	1.99552	0.000976
262	AMD1	No	DEG (Inv up)	1.51643e-10	1.90897e-06	2.17523	0.12495
265	AMELX	No	No	0.488699	0.427186	1.84524	-0.006054
266	AMELY	Mitotic	No	0.147962	0.470506	1.82603	-0.020856
267	AMFR	No	No	1.1675e-06	0.137217	2.16531	0.07628
268	AMH	No	No	0.00472745	0.00220005	1.63902	-0.06366
269	AMHR2	No	No	0.413301	0.604173	1.98433	-0.004157
270	AMPD1	No	No	0.423348	0.418827	2.1052	0.009867
271	AMPD2	No	No	1.13558e-05	0.150629	2.12748	0.06968
272	AMPD3	No	DEG (Inv up)	0	1.33947e-05	2.50025	0.15639
273	AMPH	No	DEG (Mit up)	0	0	1.41279	-0.30165
274	BIN1	No	No	0.0279295	0.617343	2.03867	0.027528
275	AMT	No	No	1.02137e-07	0.0112989	2.28623	0.09189
283	ANG	No	DEG (Inv up)	0	0	3.37779	0.2582
284	ANGPT1	No	DEG (Inv up)	0	0	2.92476	0.23437
285	ANGPT2	No	DEG (Inv up)	0	0	3.12791	0.37782
286	ANK1	No	No	0.352835	0.577209	1.97978	-0.00605
287	ANK2	No	DEG (Inv up)	0	8.64517e-06	2.24205	0.14929
288	ANK3	No	No	0	0.0192981	1.66821	-0.14289
290	ANPEP	No	DEG (Inv up)	0	0	4.32541	0.26003
291	SLC25A4	No	No	0.000464153	0.0848365	1.88388	-0.06071
292	SLC25A5	No	No	0.401056	0.381606	1.99667	-0.001302
301	ANXA1	Invasive	DEG (Inv up)	0	0	2.74756	0.4571
302	ANXA2	No	DEG (Inv up)	0	0	2.4721	0.347
304	ANXA2P2	No	DEG (Inv up)	0	0	3.37959	0.3895
306	ANXA3	No	No	0.105345	0.31561	1.92613	-0.011029
307	ANXA4	No	DEG (Inv up)	0	0	2.77931	0.3954
308	ANXA5	No	No	0.0498331	0	2.14487	0.10626
309	ANXA6	No	No	3.0794e-07	0.268671	2.06384	0.057116
310	ANXA7	No	No	8.68361e-05	0.401328	2.06799	0.056955
311	ANXA11	No	DEG (Inv up)	1.26862e-08	2.01137e-09	2.35842	0.12612
312	ANXA13	No	No	0.27515	0.0671486	2.2075	0.00594
313	AOAH	No	DEG (Inv up)	2.728e-12	7.2404e-05	2.51908	0.12576
314	AOC2	No	No	0.480185	0.352228	1.8657	-0.00843
316	AOX1	No	No	0.375229	0.014266	2.25923	0.028494
317	APAF1	No	No	0.00137879	0.608287	2.15703	0.041626
318	NUDT2	No	No	0.00493124	0.000216894	1.79805	-0.06895
319	APOF	No	No	0.491409	0.55397	1.96858	-0.00158
320	APBA1	No	No	5.06575e-07	0.411991	1.75784	-0.071027
321	APBA2	No	DEG (Mit up)	2.28693e-07	1.15788e-08	1.80889	-0.11701
322	APBB1	No	No	0.0652687	0.190158	1.90957	-0.03399
323	APBB2	No	DEG (Mit up)	0.000169658	6.96849e-10	1.74647	-0.10245
324	APC	No	No	0.218691	0.115266	1.97826	-0.0011
325	APCS	No	No	0.413685	0.472702	1.92865	-0.008941
326	AIRE	No	No	0.431835	0.602951	2.01443	0.003209
327	APEH	No	No	0	0.0643668	2.29693	0.16044
328	APEX1	No	No	0.0159112	0.0106857	1.99978	0.00757
329	BIRC2	No	No	0.0425259	0.0759421	2.05318	0.04116
330	BIRC3	No	DEG (Inv up)	0	0	4.67837	0.317
331	XIAP	No	No	1.85499e-10	0.477414	2.07937	0.078447
332	BIRC5	No	No	0.36232	4.837e-12	1.85142	-0.053055
333	APLP1	No	No	2.73992e-06	0.263229	2.1123	0.070252
334	APLP2	No	DEG (Inv up)	0	0	2.29762	0.18621
335	APOA1	No	No	0.0336483	0.353119	1.84832	-0.03383
336	APOA2	No	No	0.450691	0.109173	1.77876	-0.01716
337	APOA4	No	No	0.474273	0.518337	1.96899	-0.00152
338	APOB	No	No	0.494849	0.375949	1.90871	-0.006836
339	APOBEC1	No	No	0.324609	0.538154	1.96169	-0.005988
341	APOC1	No	No	0.00630059	6.491e-12	2.12704	0.09461
343	AQP8	No	No	0.348839	0.381589	1.90943	-0.014041
345	APOC3	No	No	0.367217	0.217005	1.868	-0.017428
347	APOD	No	No	0.235198	0.000696583	1.93565	-0.0425
348	APOE	No	No	8.54993e-05	0.451867	2.06686	0.055752
350	APOH	No	No	0.00318909	0.0930437	1.64637	-0.05294
351	APP	No	DEG (Inv up)	0.000104641	0.00038555	2.11071	0.08191
353	APRT	No	No	9.8246e-11	0.0286312	2.23137	0.10357
354	KLK3	No	No	0.0867048	0.479325	1.82963	-0.024688
355	FAS	No	DEG (Inv up)	0	0	4.20884	0.5311
356	FASLG	No	No	0.322896	0.614904	1.9296	-0.008376
357	SHROOM2	No	No	0.00141809	0	2.30457	0.11365
358	AQP1	No	No	0	0.00228277	2.26647	0.18054
359	AQP2	No	No	0.491794	0.391083	1.93262	-0.006705
360	AQP3	No	No	0.310337	0.108551	2.13576	0.023385
361	AQP4	No	DEG (Inv up)	0	2.3005e-05	2.22123	0.14518
362	AQP5	No	No	0.480429	0.602229	2.00105	-0.000568
363	AQP6	No	No	0.189507	0.612515	1.93609	-0.014578
364	AQP7	No	No	0.0201095	0.469381	1.81306	-0.033758
366	AQP9	No	DEG (Inv up)	0	0	3.82061	0.3278
367	AR	No	No	3.07778e-06	0.303234	2.2171	0.068974
368	ABCC6	No	No	0.449551	0.179039	2.12456	0.014742
369	ARAF	No	DEG (Inv up)	3.67386e-09	0.000144738	2.3375	0.11026
372	ARCN1	No	No	8.27916e-05	0.0180599	2.09603	0.07233
373	TRIM23	No	No	0.296798	0.020922	1.9032	-0.030426
375	ARF1	No	No	0	0.0443745	2.19076	0.12572
377	ARF3	No	No	3.13189e-05	0.0982017	2.09274	0.06877
378	ARF4	No	No	0.000169407	0.0459983	2.07861	0.06668
379	ARL4D	No	No	0.370747	0.544495	1.99123	-0.004309
381	ARF5	No	No	0	0.0752891	2.26886	0.16437
382	ARF6	No	DEG (Inv up)	0	0.000630521	2.37235	0.14322
383	ARG1	No	No	0.32153	0.222845	1.83015	-0.019101
384	ARG2	No	No	0.000396624	0.272095	2.18014	0.036612
387	RHOA	No	No	1.04027e-08	0.0337882	2.10424	0.09334
388	RHOB	No	No	0	0.426443	2.19819	0.134216
389	RHOC	No	DEG (Inv up)	3.65e-13	0.000118074	2.19051	0.1283
390	RND3	No	DEG (Inv up)	0	1.9957e-11	2.29095	0.21328
391	RHOG	No	DEG (Inv up)	0	0	2.41043	0.24252
392	ARHGAP1	No	No	1.21033e-09	0.023344	2.19199	0.09925
393	ARHGAP4	No	No	6.16627e-06	0.0380953	2.38411	0.07733
394	ARHGAP5	No	No	0.397495	0.48739	1.99687	0.001526
395	ARHGAP6	No	No	3.27354e-07	0.0582215	2.31872	0.0833
396	ARHGDIA	No	No	0	0.0014126	2.42394	0.17117
397	ARHGDIB	No	DEG (Inv up)	0	0	2.42111	0.28551
398	ARHGDIG	No	No	5.56934e-07	0.00936775	1.61795	-0.08835
399	RHOH	No	No	0.13041	0.000396738	2.45627	0.04911
400	ARL1	No	DEG (Inv up)	0	3.47652e-05	2.30878	0.19507
401	PHOX2A	No	No	0.260023	0.365799	2.11068	0.018057
402	ARL2	No	No	0.0289478	0.247359	2.01839	0.017592
403	ARL3	No	DEG (Mit up)	1.54064e-09	2.5508e-07	1.74459	-0.12355
405	ARNT	No	No	0.000318082	0.524777	2.21571	0.049436
406	ARNTL	No	DEG (Inv up)	0	0	2.53322	0.22906
407	ARR3	No	No	0.114823	0.575839	1.90835	-0.019884
408	ARRB1	No	No	6.061e-12	0.453755	1.79999	-0.084311
409	ARRB2	No	DEG (Inv up)	0	0.000327866	2.41156	0.19261
410	ARSA	No	No	0.0230977	8.82424e-07	2.47067	0.07188
411	ARSB	No	No	0.0393605	0.0656295	2.33957	0.04222
412	STS	No	No	0.0125876	0.00132441	2.28412	0.06047
414	ARSD	No	No	0	0.457073	2.7588	0.180005
415	ARSE	No	No	0.159534	0.00813626	2.2854	0.03972
416	ARSF	No	No	0.154629	0.00505174	2.27134	0.04134
417	ART1	No	No	0.465118	0.310178	1.90244	-0.01035
419	ART3	No	No	3.68525e-05	0.0179718	2.00446	-0.03216
420	ART4	No	No	0.298137	0.43801	1.84313	-0.014748
421	ARVCF	No	No	0.402514	0.0118849	1.88351	-0.027837
427	ASAH1	No	No	0.000386795	0.173899	2.07316	0.05788
429	ASCL1	No	DEG (Mit up)	0	0	1.28276	-0.3555
430	ASCL2	No	No	0.318631	0.607518	1.96445	-0.009112
432	ASGR1	No	No	0.292645	0.540458	1.93391	-0.012208
433	ASGR2	No	No	0.218851	0.253383	2.0367	-0.003271
434	ASIP	No	No	0.459281	0.556248	1.9503	-0.004349
435	ASL	No	DEG (Inv up)	0	0	3.01122	0.3025
439	ASNA1	No	No	0	0.470651	2.26114	0.170547
440	ASNS	No	No	0.0453449	0.0115628	1.98393	0.00206
443	ASPA	No	No	0.000254262	0.0629057	1.80916	-0.06407
444	ASPH	No	No	5.55521e-07	0.492819	2.12679	0.061233
445	ASS1	No	DEG (Inv up)	0	0	2.73457	0.2984
460	ASTN1	No	No	0.125801	0.000133983	1.90729	-0.05175
462	SERPINC1	No	No	0.378211	0.507902	1.90717	-0.009581
463	ZFHX3	No	DEG (Inv up)	0	2.82397e-05	2.57481	0.15968
466	ATF1	No	No	0	0.00439395	2.32418	0.1389
467	ATF3	No	DEG (Inv up)	0	0	2.80771	0.2701
471	ATIC	No	No	3.96683e-08	0.232426	2.10269	0.08148
472	ATM	No	No	1.08164e-07	0.178554	2.16039	0.08073
473	RERE	No	No	0.230986	0.259357	1.98883	0.002884
474	ATOH1	No	No	0.393552	0.470188	1.88742	-0.009963
475	ATOX1	No	No	5.41644e-09	0.164722	2.11391	0.08792
476	ATP1A1	No	DEG (Inv up)	2.10212e-06	0	2.22776	0.14999
477	ATP1A2	No	No	0.426513	0	1.86769	-0.074494
478	ATP1A3	No	DEG (Mit up)	0	4e-15	1.20258	-0.22819
479	ATP12A	No	No	0.186479	0.442185	1.97777	-0.009394
481	ATP1B1	No	No	0.436555	3.24221e-05	1.94151	-0.040364
482	ATP1B2	No	DEG (Inv up)	3.70541e-06	6.38562e-09	2.16949	0.11076
483	ATP1B3	No	No	5.71324e-05	0.0248108	2.08589	0.07239
487	ATP2A1	No	No	0.136606	0.306208	1.9932	0.008787
488	ATP2A2	No	No	0.0275998	0.124776	2.06299	0.04136
489	ATP2A3	No	No	0.465477	0.568481	2.02975	0.003629
490	ATP2B1	No	DEG (Inv up)	0	2.42227e-05	2.24741	0.15188
491	ATP2B2	No	DEG (Mit up)	0	1.97465e-09	1.33592	-0.23786
492	ATP2B3	No	No	1.19082e-05	0.245662	1.57479	-0.066686
493	ATP2B4	No	No	3.74152e-05	0.021762	2.13345	0.07413
495	ATP4A	No	No	0.389735	0.379428	1.85563	-0.012348
496	ATP4B	No	No	0.321737	0.415739	1.89087	-0.014345
498	ATP5A1	No	No	0.439236	0.275423	1.99244	-0.005714
501	ALDH7A1	No	No	0.206781	5.4114e-11	2.17691	0.07055
506	ATP5B	No	No	0.179636	0.548782	2.0122	0.012689
509	ATP5C1	No	No	0.35255	9.89179e-05	1.96318	-0.027205
513	ATP5D	No	No	0.00799654	0.512976	2.04889	0.030712
515	ATP5F1	No	No	0.142078	0.424044	2.01009	0.011297
516	ATP5G1	No	No	0.110955	0.00340276	1.9764	-0.00751
517	ATP5G2	No	No	0.0257032	0.0804505	2.00886	0.0124
518	ATP5G3	No	No	0.000184498	0.582286	2.0533	0.047275
521	ATP5I	No	No	0.0343451	0.189693	2.01128	0.01499
522	ATP5J	No	No	0.496574	0.268856	1.98721	-0.009233
523	ATP6V1A	No	No	3e-15	0.543257	2.14265	0.104926
525	ATP6V1B1	No	No	0.066061	0.192286	1.9404	0.01104
526	ATP6V1B2	No	DEG (Inv up)	6.30182e-09	0.000169437	2.14084	0.10876
527	ATP6V0C	No	No	1e-15	0.292981	2.13507	0.112495
528	ATP6V1C1	No	No	0.000337386	0.0463934	2.13273	0.06431
529	ATP6V1E1	No	No	0.0943737	0.0954914	2.0447	0.0349
533	ATP6V0B	No	No	2.37e-13	0.612023	2.12	0.095129
534	ATP6V1G2	No	DEG (Mit up)	0	0	1.37903	-0.3769
535	ATP6V0A1	No	No	2.9235e-05	0.606572	2.09404	0.053755
537	ATP6AP1	No	DEG (Inv up)	4.03682e-10	7.18327e-06	2.15906	0.12068
538	ATP7A	No	No	1.96747e-08	0.572014	2.20706	0.074293
539	ATP5O	No	No	0.403893	0.0988623	1.98559	-0.009666
540	ATP7B	No	DEG (Mit up)	0.000119935	0.000629454	1.49906	-0.08035
545	ATR	No	No	0	0.100383	2.20211	0.12069
546	ATRX	No	No	2.59172e-06	0.111325	2.14103	0.0752
547	KIF1A	No	DEG (Mit up)	0	0	1.56784	-0.2461
549	AUH	No	No	0.126113	0.553318	2.03078	0.019813
550	AUP1	No	No	2.0115e-07	0.431319	2.10238	0.072781
551	AVP	No	No	0.485926	0.406816	1.93785	-0.005182
552	AVPR1A	No	No	0.0517363	0.506938	2.18017	0.020676
553	AVPR1B	No	No	0.14546	0.44531	2.00783	0.011643
554	AVPR2	No	No	0.478102	0.47399	1.9449	-0.005546
558	AXL	No	DEG (Inv up)	0	1.566e-11	2.47701	0.19178
563	AZGP1	No	DEG (Inv up)	4.34185e-08	0.000357669	2.38506	0.10284
566	AZU1	No	No	0.381657	0.577189	1.93719	-0.007426
567	B2M	No	No	0.489197	0.000405392	2.03561	0.032102
570	BAAT	No	No	0.0307329	0.291079	1.75542	-0.035828
571	BACH1	No	DEG (Inv up)	2.6324e-05	0.000421763	2.31036	0.08594
572	BAD	No	No	1.77939e-05	0.497487	2.14871	0.059239
573	BAG1	No	No	0.406481	0.35323	1.99413	-0.002259
575	ADGRB1	No	No	0.4183	0.000771162	1.82389	-0.034502
576	ADGRB2	No	No	0	0.333419	2.18257	0.115522
577	ADGRB3	No	DEG (Mit up)	0	0	1.53281	-0.28844
579	NKX3-2	No	No	0.322813	0.0827001	1.87646	-0.024118
580	BARD1	No	No	0	0.61602	2.19422	0.127564
581	BAX	No	DEG (Inv up)	0	1.52793e-10	2.81731	0.22954
582	BBS1	No	No	3.11803e-05	0.00344538	2.15783	0.08025
585	BBS4	No	No	3.28274e-10	0.595721	2.17284	0.080721
586	BCAT1	No	DEG (Inv up)	0	0	3.07589	0.3731
587	BCAT2	No	DEG (Inv up)	0	1.93371e-08	2.56991	0.18585
590	BCHE	No	No	0.031188	0	1.85618	-0.07959
593	BCKDHA	No	No	1.84054e-07	0.249874	2.10158	0.057887
594	BCKDHB	No	No	0.000707969	0.61218	2.14367	0.044002
595	CCND1	No	No	0.137487	2.705e-12	1.80368	-0.07779
596	BCL2	No	No	0.294093	0.497071	1.9468	-0.013318
597	BCL2A1	No	DEG (Inv up)	0	0	4.19086	0.4298
598	BCL2L1	No	DEG (Inv up)	0	5.04188e-07	2.56095	0.17255
599	BCL2L2	No	No	0.245308	0.00531384	2.10646	0.03683
602	BCL3	No	DEG (Inv up)	0	4.18e-13	3.09022	0.24472
604	BCL6	No	No	0	0.00490824	2.21639	0.14379
605	BCL7A	No	DEG (Mit up)	0	0	1.32161	-0.2719
607	BCL9	No	No	0.221655	0.18889	1.9898	0.0013
608	TNFRSF17	No	No	0.428956	0.478418	2.00506	-0.000214
610	HCN2	No	No	0.0970131	0.517339	1.90448	-0.02284
611	OPN1SW	No	No	0.490486	0.382616	1.93287	-0.006032
613	BCR	No	No	6.32929e-09	0.00822799	1.79312	-0.09912
617	BCS1L	No	No	0.000860453	0.000232706	1.98676	0.01026
622	BDH1	No	No	0.169084	4.30218e-05	2.25999	0.05163
623	BDKRB1	No	No	0.422981	0.354508	2.05656	0.002985
624	BDKRB2	No	DEG (Inv up)	0	0	3.57505	0.22681
627	BDNF	No	No	0.00298831	1.77901e-09	2.64377	0.09066
629	CFB	No	DEG (Inv up)	0	2.095e-11	4.08912	0.31932
631	BFSP1	No	No	0.220344	0.346353	1.99913	-0.005457
633	BGN	No	DEG (Inv up)	0	6e-15	2.87795	0.30347
634	CEACAM1	No	No	0.490625	0.412639	2.06226	0.00537
635	BHMT	No	No	1.29591e-05	0.248875	1.66263	-0.066351
636	BICD1	No	DEG (Inv up)	0	1.54536e-07	2.45862	0.23293
637	BID	No	No	0.385926	0.00163679	1.94476	-0.02226
638	BIK	No	No	0.422164	0.228491	2.07543	0.014602
639	PRDM1	No	No	0	0.0118309	2.83328	0.17559
640	BLK	No	No	0.48349	0.303046	1.87733	-0.007519
641	BLM	No	DEG (Inv up)	0	1.39188e-06	2.40313	0.17939
642	BLMH	No	No	1.25396e-07	0.400417	2.10764	0.062443
643	CXCR5	No	No	0.468004	0.557005	1.96932	-0.003804
644	BLVRA	No	No	3.178e-12	0.0268301	2.1944	0.11023
645	BLVRB	No	DEG (Inv up)	0	0	2.64818	0.31364
646	BNC1	No	No	0.403617	0.567958	1.96063	-0.003523
649	BMP1	No	DEG (Inv up)	0	0.000225113	2.57972	0.14913
650	BMP2	No	DEG (Mit up)	0	0	1.50875	-0.2134
651	BMP3	No	No	0.383957	0.476157	1.90506	-0.010205
652	BMP4	No	No	0.417503	0.00110545	1.80422	-0.033659
653	BMP5	No	No	0.337379	0.468882	2.03524	0.003557
654	BMP6	No	No	0.0744555	0.00403781	1.7474	-0.04748
655	BMP7	No	No	0.00118864	0.55397	2.08154	0.039822
656	BMP8B	No	No	0.226849	0.595469	1.91618	-0.013334
657	BMPR1A	No	No	0.12962	8.99702e-05	1.88923	-0.05235
658	BMPR1B	No	No	0.218391	0.619361	1.97422	-0.012991
659	BMPR2	No	No	0.00576026	0.479325	2.05701	0.031262
660	BMX	No	No	0.0979171	0.616404	1.83991	-0.019584
661	POLR3D	No	No	0.463818	0.0100936	1.90463	-0.021043
662	BNIP1	No	No	0.0719728	0.0959807	2.01309	0.00697
663	BNIP2	No	DEG (Inv up)	0	1.89689e-06	2.36289	0.18786
664	BNIP3	No	No	0.000339208	0.207849	2.07072	0.05729
665	BNIP3L	No	No	0.0119152	0.023455	2.06314	0.05243
667	DST	No	No	0.0138794	0.418589	2.06614	0.036939
668	FOXL2	No	No	0.352541	0.280836	1.84716	-0.016355
669	BPGM	No	No	0.000528062	0.0252512	2.01641	0.02464
670	BPHL	No	No	0.183641	0.00057889	1.86213	-0.04534
671	BPI	No	No	0.254919	0.549431	1.89876	-0.013466
672	BRCA1	No	No	0.0069502	0.217616	2.0559	0.02387
673	BRAF	No	No	0.000271344	0.419366	1.79122	-0.052783
675	BRCA2	No	No	0.0905205	0.0242655	2.017	-2e-05
676	BRDT	No	No	0.480523	0.614565	2.005	0.000941
677	ZFP36L1	No	DEG (Inv up)	0	1.69826e-10	2.38564	0.1871
678	ZFP36L2	No	DEG (Inv up)	0	2e-15	2.66953	0.27761
682	BSG	No	DEG (Inv up)	0	0.000993499	2.26476	0.17673
683	BST1	No	No	0.104125	6.20892e-06	2.43817	0.05914
684	BST2	No	DEG (Inv up)	0	0	2.94952	0.3802
685	BTC	No	No	0.479927	0.592174	1.97063	-0.00202
686	BTD	No	No	0.176544	0.0196719	1.97007	-0.00605
687	KLF9	No	DEG (Inv up)	1.14418e-06	1.11748e-06	2.26192	0.10597
688	KLF5	No	DEG (Inv up)	0.000215561	1.15806e-08	2.74735	0.09778
689	BTF3	No	No	0.476012	0.326218	1.98773	-0.009326
694	BTG1	No	No	0.0992794	0.0534012	2.05559	0.03699
695	BTK	No	DEG (Inv up)	3.66105e-07	0.000815298	2.33103	0.09589
696	BTN1A1	No	No	0.328061	0.235192	1.75572	-0.018504
699	BUB1	No	No	0.00896589	0.000537472	1.97839	0.00247
701	BUB1B	No	No	2.55731e-05	1.29279e-08	1.978	0.00484
705	BYSL	No	No	0.227719	0.000789282	1.94386	-0.01745
706	TSPO	No	DEG (Inv up)	0	0	2.62172	0.32717
708	C1QBP	No	No	0.0946662	0.0699652	1.97754	0.00367
710	SERPING1	No	DEG (Inv up)	0	0	3.12117	0.5639
712	C1QA	No	DEG (Inv up)	0	0	2.48432	0.3163
713	C1QB	No	DEG (Inv up)	0	0	2.33885	0.2466
716	C1S	No	DEG (Inv up)	0	0	3.29203	0.6087
717	C2	No	DEG (Inv up)	0	0	3.06292	0.2978
718	C3	No	DEG (Inv up)	6.00645e-10	0	2.30543	0.22245
719	C3AR1	No	DEG (Inv up)	0	0	2.49321	0.2469
722	C4BPA	No	No	0.0465529	0.231558	2.21924	0.03493
725	C4BPB	No	No	0.0279378	0.294827	2.07279	0.018969
726	CAPN5	No	No	0	0.537442	2.27129	0.114104
727	C5	No	No	0.394257	0.336597	2.01665	0.002073
728	C5AR1	No	DEG (Inv up)	0	0	4.69051	0.612
729	C6	No	No	0.409361	0.20934	2.14449	0.015744
730	C7	No	DEG (Inv up)	0	1.31599e-09	3.01205	0.1968
731	C8A	No	No	0.268722	0.548442	2.05088	0.00863
732	C8B	No	No	0.141655	0.4143	1.99736	-0.011079
733	C8G	No	No	0.466387	0.441676	1.89409	-0.007112
734	OSGIN2	No	No	0.00793967	0.071748	1.93699	0.01775
735	C9	No	No	0.396718	0.363102	1.75115	-0.012424
738	VPS51	No	No	0.0248347	0.00417069	1.98452	0.00252
740	MRPL49	No	No	3.2472e-08	0.330717	2.09912	0.079479
741	ZNHIT2	No	No	0.446385	0.470925	2.0435	0.007415
744	MPPED2	No	DEG (Mit up)	0	0	1.35243	-0.2111
745	MYRF	No	No	0.0735926	0.0136738	1.78281	-0.04395
746	TMEM258	No	No	0.107249	0.488592	2.01417	0.015206
747	DAGLA	No	No	0.480429	0.151223	1.91927	-0.013857
750	GAS8-AS1	No	No	0.49417	0.47934	1.9359	-0.004314
752	FMNL1	No	DEG (Inv up)	0.000495043	4.81557e-08	2.49152	0.09284
753	LDLRAD4	No	No	0.070205	0.0491171	1.88617	-0.03976
754	PTTG1IP	No	No	0.161715	0.00594316	2.04686	0.04051
755	C21orf2	No	No	0.119049	0.590042	1.93479	-0.019157
757	TMEM50B	No	DEG (Inv up)	0	1.61614e-07	2.31367	0.19996
759	CA1	No	No	0.0196379	0.52769	1.8629	-0.032274
760	CA2	No	DEG (Inv up)	0	0	2.27357	0.19083
761	CA3	No	DEG (Inv up)	0	6e-15	3.80926	0.35148
762	CA4	No	No	0.00642654	0.00570288	1.70247	-0.05974
763	CA5A	No	No	0.488976	0.139492	1.88768	-0.012535
765	CA6	No	No	0.160745	0.535198	1.92527	-0.018376
766	CA7	No	No	0.20455	0.262507	1.83995	-0.023049
767	CA8	No	No	0.00817684	4.3657e-11	1.51472	-0.09111
768	CA9	No	DEG (Inv up)	0	0	2.77888	0.21189
770	CA11	No	No	3.27973e-06	0.278442	2.14609	0.069399
771	CA12	No	DEG (Inv up)	0	0	3.75344	0.6247
773	CACNA1A	No	No	2.36201e-06	0.00442082	1.71169	-0.0868
774	CACNA1B	No	No	6.21911e-09	0.471592	1.56634	-0.07967
775	CACNA1C	No	No	0.0184985	0.598288	1.85629	-0.030491
776	CACNA1D	No	No	0.01114	0.489972	1.81742	-0.036131
777	CACNA1E	No	No	3.45e-13	0.494893	1.50335	-0.097868
778	CACNA1F	No	No	0.212783	0.564653	1.93171	-0.011543
779	CACNA1S	No	No	0.473045	0.614756	1.99027	-0.001434
780	DDR1	No	No	0.00786013	0.0115948	2.06942	0.05673
781	CACNA2D1	No	No	0.0958108	0.447696	1.90553	-0.024827
782	CACNB1	No	No	0.47443	0.521445	1.97482	-0.004464
783	CACNB2	No	No	0.061121	0.341503	1.88154	-0.030486
784	CACNB3	No	No	2.25938e-06	0.241732	1.83246	-0.071323
785	CACNB4	No	DEG (Mit up)	4.7921e-11	5.22278e-08	1.52243	-0.13292
786	CACNG1	No	No	0.0115768	0.0154874	1.73948	-0.05398
788	SLC25A20	No	DEG (Inv up)	0	5.2144e-11	2.85112	0.2901
790	CAD	No	No	8e-15	0.0917461	2.2284	0.11571
793	CALB1	No	No	0.017641	0.0108551	2.03797	-0.0071
794	CALB2	No	No	0.000120888	0.0297603	1.75924	-0.06938
795	S100G	No	No	0.375305	0.417433	1.8714	-0.012096
796	CALCA	No	No	0.451982	0.307958	1.87878	-0.011115
797	CALCB	No	No	0.363637	0.0291062	1.74371	-0.026556
799	CALCR	No	No	0.396726	0.535811	1.92257	-0.007973
800	CALD1	No	DEG (Inv up)	0	0	2.47325	0.26179
801	CALM1	No	No	0.256342	0.0506668	2.04146	0.02888
805	CALM2	No	No	0.49708	0.482595	2.00469	0.003999
808	CALM3	No	No	2.51201e-06	0.113311	2.04994	0.04692
810	CALML3	No	No	0.260702	0.534982	1.9845	-0.008531
811	CALR	No	No	0	0.00136785	2.38438	0.20895
813	CALU	No	DEG (Inv up)	0	0	2.6342	0.3389
814	CAMK4	No	No	0.353052	0.141295	1.84769	-0.020404
815	CAMK2A	No	No	3.65128e-05	0.504712	1.85223	-0.050106
816	CAMK2B	No	No	0.36232	0	2.38261	0.076977
818	CAMK2G	No	DEG (Mit up)	6.37486e-08	1.2311e-05	1.77051	-0.10879
819	CAMLG	No	No	0.235318	0.100202	1.98801	-0.00249
820	CAMP	No	No	0.131574	0.163756	2.20525	0.02976
821	CANX	No	DEG (Inv up)	6.26763e-05	1.27071e-07	2.13036	0.0982
822	CAPG	No	DEG (Inv up)	0	0	3.20595	0.4642
823	CAPN1	No	DEG (Inv up)	0	0.000339212	2.46706	0.17413
824	CAPN2	No	No	0.384605	3.1e-14	2.10231	0.07169
825	CAPN3	No	No	0.061121	0.0128079	1.96109	0.00052
826	CAPNS1	No	DEG (Inv up)	1.6149e-11	4.0889e-11	2.19488	0.14469
827	CAPN6	No	No	0.315129	0.528563	1.87874	-0.011603
830	CAPZA2	No	No	4.96204e-06	0.0116817	2.10292	0.08196
831	CAST	No	DEG (Inv up)	0	0	2.59411	0.31094
832	CAPZB	No	DEG (Inv up)	9.89117e-09	0.000589564	2.13799	0.10501
833	CARS	No	DEG (Inv up)	1e-15	8.36393e-09	2.25879	0.15426
834	CASP1	No	DEG (Inv up)	0	0	3.79726	0.5175
835	CASP2	No	No	0.00879659	0.548782	2.17814	0.035599
836	CASP3	No	DEG (Inv up)	0	5.28009e-05	2.385	0.20175
837	CASP4	No	DEG (Inv up)	0	0	3.95153	0.4778
838	CASP5	No	No	0.494415	0.178868	2.08431	0.011607
839	CASP6	No	DEG (Inv up)	0	4.15785e-05	2.56179	0.21362
840	CASP7	No	DEG (Inv up)	0	0	2.85031	0.28778
841	CASP8	No	DEG (Inv up)	0	2.5e-14	3.0208	0.20874
842	CASP9	No	No	0.0663615	7.99862e-08	1.92079	-0.02464
843	CASP10	No	No	0.285444	0.423379	1.98664	-0.004516
844	CASQ1	No	DEG (Mit up)	0	0.000106809	1.49688	-0.17191
845	CASQ2	No	No	0.0247372	0.0536457	1.68574	-0.04565
846	CASR	No	No	0.313222	0.567047	1.92186	-0.010537
847	CAT	No	No	0	0.0562768	2.17722	0.13119
857	CAV1	No	DEG (Inv up)	0	0	2.66825	0.3966
858	CAV2	No	DEG (Inv up)	0	0	2.9193	0.40873
859	CAV3	No	No	0.0654832	0.525745	1.86309	-0.025332
860	RUNX2	No	No	4.1688e-11	0.459694	2.48046	0.080851
861	RUNX1	No	No	0.000354881	0.0117365	2.42761	0.06892
862	RUNX1T1	No	DEG (Mit up)	0	3.94113e-10	1.36914	-0.1701
863	CBFA2T3	No	No	0.000119287	0.0397505	1.53527	-0.06838
864	RUNX3	No	DEG (Inv up)	1.30266e-05	4.47346e-05	2.64016	0.09272
865	CBFB	No	No	0	0.0573748	2.2669	0.15721
866	SERPINA6	No	No	0.136093	0.540468	2.10508	0.014768
867	CBL	No	No	0.465107	0.572408	1.98169	-0.003544
868	CBLB	No	No	0.00246142	0.143653	2.00887	0.02598
869	CBLN1	No	DEG (Mit up)	4.00341e-09	3.61672e-06	1.21176	-0.11713
871	SERPINH1	No	DEG (Inv up)	0	0	3.17368	0.4779
873	CBR1	Invasive	DEG (Inv up)	0	0	2.69863	0.35007
874	CBR3	No	DEG (Inv up)	2.13e-13	0.000318512	2.29185	0.12712
875	CBS	No	DEG (Mit up)	0.000193481	2.5e-14	1.76467	-0.11414
881	CCIN	No	No	0.489709	0.531056	1.97436	-0.002138
883	KYAT1	No	DEG (Mit up)	6.79947e-10	7.81301e-05	1.71908	-0.11505
885	CCK	No	DEG (Mit up)	0	0	1.47741	-0.18271
886	CCKAR	No	No	0.473172	0.392611	1.92637	-0.007884
887	CCKBR	No	No	2.45878e-08	0.358582	1.63022	-0.07942
889	KRIT1	No	No	3.1377e-11	0.0836508	2.17903	0.10156
890	CCNA2	No	No	1.03902e-08	2.20212e-10	2.01653	0.01897
891	CCNB1	No	No	3.3024e-11	0.0442013	2.14201	0.0678
892	CCNC	No	No	0.00414883	0.00569771	1.99585	0.01191
894	CCND2	No	No	0.453617	0.0147446	1.95825	-0.019278
896	CCND3	No	No	1.1391e-10	0.0344474	2.14255	0.10261
898	CCNE1	No	No	0.00243406	0.516831	2.10774	0.035915
899	CCNF	No	No	0.238457	0.00300601	1.79017	-0.03869
900	CCNG1	No	No	0.0236369	0.00105874	2.07893	0.0578
901	CCNG2	No	No	0.0669493	6.32156e-08	1.8118	-0.06976
902	CCNH	No	No	0.000204697	0.416182	2.04533	0.042329
904	CCNT1	No	No	0.000299846	0.456085	2.06507	0.042053
905	CCNT2	No	No	0.0579567	0.0195061	1.95738	0.00224
908	CCT6A	No	No	0.0118331	0.398207	2.02334	0.025872
909	CD1A	No	No	0.00374962	0.582397	1.824	-0.038349
910	CD1B	No	No	0.0357329	0.527161	1.83905	-0.029033
911	CD1C	No	No	0.0561591	0.433454	1.96505	-0.018206
912	CD1D	No	No	0.00190681	0.000440209	2.75529	0.07131
913	CD1E	No	No	0.298514	0.554371	1.89142	-0.011519
914	CD2	No	No	0.0283549	9.24777e-08	2.47385	0.07437
915	CD3D	No	DEG (Inv up)	9.08156e-05	9.37413e-06	2.53594	0.08985
916	CD3E	No	No	0.180977	0.249096	2.05225	-0.004977
917	CD3G	No	No	0.48366	0.2551	2.12642	0.010559
919	CD247	No	No	0.411936	0.404015	2.07322	0.010773
920	CD4	No	DEG (Inv up)	0	0	2.81783	0.30237
921	CD5	No	No	0.0886483	0.468025	1.8771	-0.024872
922	CD5L	No	No	0.000308554	0.301771	1.71667	-0.055172
923	CD6	No	No	0.47776	0.617343	1.99443	-0.001398
924	CD7	No	No	0.392569	0.498934	2.0625	0.009202
926	CD8B	No	No	0.319979	0.612515	1.94832	-0.008897
928	CD9	No	DEG (Inv up)	1.56835e-05	1.456e-12	2.14737	0.11741
929	CD14	No	DEG (Inv up)	0	0	2.82149	0.4803
930	CD19	No	No	0.247747	0.524404	1.91818	-0.014525
931	MS4A1	No	No	0.359988	0.307245	1.85367	-0.015384
932	MS4A3	No	No	0.490076	0.429094	1.90352	-0.005913
933	CD22	No	No	0.0225137	0.422204	1.84753	-0.034369
939	CD27	No	No	0.433968	0.415818	2.05426	0.009413
940	CD28	No	No	0.4231	0.577209	2.06435	0.005514
941	CD80	No	No	0.438926	0.381589	2.01812	0.003106
942	CD86	No	DEG (Inv up)	0	0	3.10285	0.24292
943	TNFRSF8	No	No	0.432796	0.242748	1.948	-0.006235
944	TNFSF8	No	No	0.0630448	0.423379	2.23728	0.028325
945	CD33	No	No	0.0019526	2.39087e-10	2.50666	0.09503
946	SIGLEC6	No	No	0.455964	0.455408	1.9364	-0.007352
947	CD34	No	No	0	0.00117539	2.49526	0.14532
948	CD36	No	No	3.5448e-11	0.0253011	2.73189	0.10595
949	SCARB1	No	No	8.2e-13	0.449777	2.20553	0.097601
950	SCARB2	No	No	1.1651e-11	0.0595648	2.14203	0.10485
951	CD37	No	DEG (Inv up)	0	0	3.31966	0.2782
952	CD38	No	No	0.0334875	0.0051989	1.7742	-0.05173
953	ENTPD1	No	No	0	0.00105953	2.88419	0.22897
954	ENTPD2	No	No	0.434184	0.408298	1.91843	-0.009585
955	ENTPD6	No	No	0.0899002	0.128972	2.06571	0.03383
956	ENTPD3	No	No	2.9067e-11	0.0870054	1.76822	-0.07085
957	ENTPD5	No	No	0.0119405	0.0261608	2.33627	0.05204
958	CD40	No	No	2.13007e-08	0.00907685	2.52781	0.09615
959	CD40LG	No	No	0.371194	0.532221	1.92979	-0.009214
960	CD44	No	DEG (Inv up)	0	0	3.03316	0.5246
961	CD47	No	No	0.00155221	1.83201e-05	2.13749	0.07868
962	CD48	No	DEG (Inv up)	0	3.03596e-09	2.7202	0.15807
963	CD53	No	DEG (Inv up)	0	0	2.35345	0.2304
965	CD58	No	DEG (Inv up)	0	0	3.17422	0.47008
966	CD59	No	DEG (Inv up)	0	0	2.28272	0.19242
967	CD63	No	No	0.37966	3.1e-14	2.08438	0.071952
969	CD69	No	DEG (Inv up)	2.66e-13	7.92812e-05	2.79875	0.12969
970	CD70	No	No	0.378203	0.0330471	2.13974	0.025461
971	CD72	No	No	0.00618652	0.0025778	2.52828	0.06207
972	CD74	No	DEG (Inv up)	0	0	2.55438	0.3603
973	CD79A	No	No	0.347932	0.572502	1.94807	-0.00901
974	CD79B	No	No	0.444236	0.438455	1.93806	-0.008364
975	CD81	No	No	0.203667	0.000272669	2.05652	0.04606
976	ADGRE5	No	DEG (Inv up)	0	0	3.48353	0.3667
977	CD151	No	DEG (Inv up)	0	0	2.883	0.3632
978	CDA	No	No	0.200271	0.578175	1.9169	-0.015092
983	CDK1	No	No	4.8326e-05	4.21562e-09	1.96883	0.00135
987	LRBA	No	No	2e-15	0.019741	2.24972	0.12371
988	CDC5L	No	No	0.000819518	0.0116102	2.00468	0.02045
989	SEPT7	No	No	9.55378e-07	0.134261	1.92484	-0.05026
990	CDC6	No	No	0.440157	0.00298999	1.84837	-0.023275
991	CDC20	No	No	0	0.00154909	2.16791	0.08347
993	CDC25A	No	No	0.00411405	1.42475e-06	1.60985	-0.07926
994	CDC25B	No	No	0	0.00165598	2.21294	0.14826
995	CDC25C	No	No	0.0772911	0.00458259	1.674	-0.04687
996	CDC27	No	No	1.25066e-06	0.448687	2.12186	0.067824
997	CDC34	No	No	1.1025e-11	0.0444995	2.08989	0.06989
998	CDC42	No	No	0	0.00254578	1.69111	-0.14206
999	CDH1	No	No	0.0830592	0.541224	1.87006	-0.02327
1000	CDH2	No	DEG (Inv up)	3e-15	2.00516e-06	2.22467	0.14427
1001	CDH3	No	No	0.144113	0.521445	1.93776	-0.019666
1002	CDH4	No	DEG (Inv up)	0	0	2.91074	0.20536
1003	CDH5	No	DEG (Inv up)	0	8.19594e-09	2.5052	0.21669
1004	CDH6	No	DEG (Inv up)	0	0.000139984	2.793	0.15585
1005	CDH7	No	No	0.166196	0.0150575	1.62307	-0.03745
1006	CDH8	No	No	2.62801e-10	0.152029	1.41777	-0.0946
1007	CDH9	Mitotic	No	3.43114e-06	0.110842	1.48721	-0.07447
1008	CDH10	No	DEG (Mit up)	0	0	1.51541	-0.3093
1009	CDH11	No	DEG (Inv up)	0	7.3026e-11	2.32398	0.21697
1010	CDH12	No	No	1.22925e-05	0.0843464	1.43923	-0.07219
1013	CDH15	No	No	0.373392	0.273912	1.86501	-0.015643
1014	CDH16	No	No	0.3748	0.383359	1.89735	-0.012895
1015	CDH17	No	No	0.19228	0.444878	1.8513	-0.019216
1016	CDH18	No	DEG (Mit up)	0	0	1.0531	-0.28864
1017	CDK2	No	No	0	0.572637	2.31717	0.143158
1019	CDK4	No	No	3.66577e-09	0	1.95997	-0.01519
1020	CDK5	No	No	0.198063	0.301629	2.00044	0.005434
1021	CDK6	No	No	0	0.47074	2.36299	0.118248
1022	CDK7	No	No	0	0.00230818	2.2626	0.14491
1025	CDK9	No	No	0.0932038	0.175071	2.1374	0.03201
1026	CDKN1A	No	DEG (Inv up)	0	0	2.68598	0.3562
1027	CDKN1B	No	No	0.102412	5.63007e-09	1.93654	-0.03154
1028	CDKN1C	No	No	0.1319	0.000684431	1.82813	-0.04777
1029	CDKN2A	No	DEG (Mit up)	3.52749e-08	0	1.46503	-0.16905
1030	CDKN2B	No	No	0.092051	0.306502	1.84334	-0.028527
1031	CDKN2C	No	No	1.1408e-11	0.0358259	2.09059	0.06903
1032	CDKN2D	No	No	0.00268794	0.361661	1.7928	-0.045626
1033	CDKN3	No	No	0	0.211941	2.28455	0.09808
1036	CDO1	No	No	0.00852352	0.194805	2.01756	0.02228
1038	CDR1	No	No	0.00503598	0.000572821	1.36095	-0.06669
1039	CDR2	No	DEG (Inv up)	0	2.20938e-06	2.4645	0.2024
1040	CDS1	No	No	0.0282738	0.269507	1.98916	-0.01829
1041	CDSN	No	No	0.136093	0.506182	1.85595	-0.020554
1043	CD52	No	DEG (Inv up)	1.75e-13	2.2591e-09	2.84373	0.14756
1044	CDX1	No	No	0.475683	0.287035	2.05015	0.010274
1045	CDX2	No	No	0.0164309	0.604483	1.84175	-0.030914
1046	CDX4	No	No	0.42233	0.520781	1.8971	-0.007219
1047	CLGN	No	DEG (Mit up)	0	0	0.853182	-0.329
1048	CEACAM5	No	No	0.0385269	0.33907	1.94646	-0.018214
1050	CEBPA	No	DEG (Inv up)	0	2.1622e-11	2.6386	0.26028
1051	CEBPB	No	DEG (Inv up)	0	0	2.39884	0.2593
1052	CEBPD	No	DEG (Inv up)	0	0	2.49014	0.2883
1053	CEBPE	No	No	0.430427	0.542297	1.95173	-0.006199
1054	CEBPG	No	DEG (Inv up)	0	1.55828e-05	2.38383	0.18471
1056	CEL	No	No	0.459142	0.483943	1.93953	-0.006389
1058	CENPA	No	No	0.3086	1.08002e-07	1.80186	-0.055704
1059	CENPB	No	No	0	0.00186156	2.41057	0.20256
1060	CENPC	No	No	1.40582e-05	0.0223897	2.02236	0.03574
1062	CENPE	No	No	0.0200095	3.09767e-05	1.95869	-0.0075
1063	CENPF	No	No	0.172865	1.6e-14	1.8554	-0.05129
1068	CETN1	No	No	0.0774479	0.412639	1.79777	-0.027197
1069	CETN2	No	No	0.00914123	0.00150689	2.07957	0.06167
1070	CETN3	No	No	4.77687e-08	0.0157998	2.03914	0.04904
1071	CETP	No	No	0.394913	0.281867	1.89855	-0.014483
1072	CFL1	No	No	7.27994e-09	0.0964054	2.09886	0.08989
1075	CTSC	No	DEG (Inv up)	0	0	2.98087	0.4041
1080	CFTR	No	No	0.117785	0.527483	1.83478	-0.021112
1081	CGA	No	No	0.061895	0.00853667	1.64435	-0.04657
1084	CEACAM3	No	No	0.477708	0.614127	2.00409	0.001118
1087	CEACAM7	No	No	0.485638	0.481849	1.95501	-0.003215
1088	CEACAM8	No	No	0.466922	0.535198	1.97566	-0.000585
1089	CEACAM4	No	No	0.055527	0.279883	2.13376	0.032591
1101	CHAD	No	No	0.0474228	0.138155	1.76676	-0.03773
1102	RCBTB2	No	No	1.24286e-10	0.142664	2.0774	0.07038
1103	CHAT	No	No	0.272444	0.262376	1.885	-0.020073
1105	CHD1	No	No	0	0.00726672	2.2618	0.17757
1106	CHD2	No	No	3.89087e-08	0.590033	2.1787	0.070372
1107	CHD3	No	No	0.201008	0.587581	1.95906	-0.014783
1108	CHD4	No	No	0.493585	0.128962	1.96943	-0.01377
1109	AKR1C4	No	No	0.399873	0.307698	1.91878	-0.003053
1111	CHEK1	No	No	0.0116144	0.00020544	1.94681	-0.0009
1112	FOXN3	No	No	0.461465	0.293997	1.97012	-0.010957
1113	CHGA	No	DEG (Mit up)	0	1.51281e-08	1.43303	-0.21781
1114	CHGB	No	DEG (Mit up)	0	0	1.31662	-0.30955
1116	CHI3L1	No	DEG (Inv up)	0	0	3.16571	0.6517
1117	CHI3L2	No	DEG (Inv up)	0	0	3.36495	0.5865
1118	CHIT1	No	No	0.0202269	0.0326531	2.43457	0.04858
1119	CHKA	No	No	0.0276574	0.470506	2.03355	0.023324
1121	CHM	No	No	0.437459	0.304051	2.10013	0.011926
1122	CHML	No	No	4.07139e-08	0.22808	1.6992	-0.08153
1123	CHN1	No	No	0.0392685	0.00171548	2.07439	0.05376
1124	CHN2	No	No	0.295873	0.385334	2.06409	0.016089
1129	CHRM2	No	No	0.323347	0.374276	1.79801	-0.015231
1130	LYST	No	No	0.0010268	0.00150864	2.20572	0.07076
1132	CHRM4	No	No	0.390307	0.564388	1.98858	-0.004058
1133	CHRM5	No	No	0.298655	0.453147	1.86951	-0.014346
1134	CHRNA1	No	No	0	0.0378889	3.3026	0.13261
1135	CHRNA2	No	No	0.0978062	0.327337	1.87904	-0.027583
1136	CHRNA3	No	No	0.413248	0.221532	1.8687	-0.015215
1137	CHRNA4	No	No	0.473172	0.522081	1.96465	-0.004515
1138	CHRNA5	No	No	0.203317	0.249017	1.99241	-0.003884
1140	CHRNB1	No	No	0.00651876	0.0284784	2.23363	0.05455
1141	CHRNB2	No	No	0.418448	0.3746	2.03519	0.002253
1142	CHRNB3	No	No	0.0923924	0.483447	1.79901	-0.024114
1143	CHRNB4	No	No	0.439807	0.602685	2.02058	0.002821
1144	CHRND	No	No	0.419162	0.576933	1.95995	-0.00573
1145	CHRNE	No	No	0.472651	0.206079	2.047	0.012626
1146	CHRNG	No	No	0.48845	0.54196	1.97089	-0.002984
1147	CHUK	No	No	0.20993	0.215575	1.93971	-0.02406
1149	CIDEA	No	No	0.225576	0.509537	1.89474	-0.015906
1152	CKB	No	No	0.0565057	1.642e-12	1.89122	-0.08472
1153	CIRBP	No	No	0.00027139	0.320607	2.04535	0.039091
1154	CISH	No	DEG (Inv up)	3.99676e-05	8.09325e-06	2.45406	0.09265
1155	TBCB	No	No	0.030372	0.541072	2.03352	0.029544
1158	CKM	No	No	0.426513	0.473801	1.92133	-0.008308
1160	CKMT2	No	No	0.440627	0.0724563	2.0804	0.012791
1161	ERCC8	No	No	0.0102581	0.09222	2.09146	0.01763
1164	CKS2	No	No	5.61e-13	6.52698e-09	2.08637	0.04265
1173	AP2M1	No	No	0.0015157	0.000215044	2.10093	0.07381
1174	AP1S1	No	No	3.9e-14	0.13903	2.28325	0.11108
1175	AP2S1	No	DEG (Inv up)	4.1e-14	0.000111399	2.16955	0.13218
1178	CLC	No	No	0.443204	0.108724	1.81925	-0.017561
1179	CLCA1	No	No	0.0485774	0.187216	1.74493	-0.03596
1180	CLCN1	No	No	0.342667	0.605109	1.95149	-0.008237
1181	CLCN2	No	No	0.0275428	0.474722	2.1619	0.031937
1182	CLCN3	No	No	0.00158477	0.118218	2.02007	0.02677
1183	CLCN4	No	No	0.000246117	0.284498	1.78882	-0.056347
1184	CLCN5	No	No	0.458642	0.265674	1.94995	-0.006903
1185	CLCN6	No	DEG (Mit up)	1.5623e-05	0.000586289	1.81567	-0.08672
1186	CLCN7	No	No	0.000205609	0.204408	2.13302	0.05909
1188	CLCNKB	No	No	0.402621	0.455712	1.92235	-0.009895
1191	CLU	No	No	0.00292726	0	2.14149	0.1137
1192	CLIC1	No	DEG (Inv up)	0	0	2.63263	0.4041
1193	CLIC2	No	No	3.0025e-11	0.0296335	2.46562	0.10572
1195	CLK1	No	No	0.00188405	0.00464768	1.97842	0.01458
1196	CLK2	No	No	3.42944e-09	0.437435	2.09809	0.071416
1198	CLK3	No	No	8.7417e-06	0.172576	2.26627	0.06969
1200	TPP1	No	DEG (Inv up)	0	0	2.50154	0.3003
1201	CLN3	No	No	0	0.0105926	2.44114	0.14324
1203	CLN5	No	DEG (Inv up)	0	8.99997e-05	2.57227	0.27706
1207	CLNS1A	No	No	0.478406	0.0171809	1.96442	-0.022763
1208	CLPS	No	No	0.194377	0.474135	1.9071	-0.018353
1209	CLPTM1	No	DEG (Inv up)	0	0.000686634	2.51754	0.25282
1211	CLTA	No	No	0.399214	0.492424	1.99994	0.001583
1212	CLTB	No	No	0.00720246	0.179652	2.09264	0.04616
1213	CLTC	No	No	0.493862	0.0352917	2.02394	0.019199
1215	CMA1	No	No	0.459543	0.604241	2.02971	0.002905
1230	CCR1	No	DEG (Inv up)	0	0	3.00085	0.3427
1232	CCR3	No	No	0.49071	0.615258	1.99915	-0.000295
1233	CCR4	No	No	0.230457	0.548782	1.89429	-0.014565
1234	CCR5	No	DEG (Inv up)	0	0	2.65004	0.21254
1235	CCR6	No	No	0.338346	0.499635	1.85006	-0.011458
1236	CCR7	No	No	0.323366	0.51186	2.10983	0.011727
1237	CCR8	No	No	0.392937	0.454199	1.98956	0.000839
1238	ACKR2	No	No	0.448853	0.516248	2.05051	0.006064
1240	CMKLR1	No	No	0.000131723	0.0937267	2.43184	0.06453
1241	LTB4R	No	No	0.161685	0.566335	2.10894	0.017387
1244	ABCC2	No	No	0.480448	0.0354822	1.84872	-0.017809
1258	CNGB1	No	No	0.0685518	0.450151	1.83299	-0.027093
1259	CNGA1	No	No	0.0222254	0.542297	1.81286	-0.031207
1261	CNGA3	No	DEG (Inv up)	0	0	3.90771	0.375
1263	PLK3	No	DEG (Inv up)	0	0	3.02168	0.253
1264	CNN1	No	DEG (Inv up)	5.2326e-08	1.7112e-07	2.68367	0.11647
1265	CNN2	No	DEG (Inv up)	0	0	2.65011	0.20189
1266	CNN3	No	DEG (Inv up)	1.17877e-07	2.15117e-10	2.15927	0.124
1267	CNP	No	No	0.000127681	0.0201719	1.90137	-0.07057
1268	CNR1	No	DEG (Inv up)	2.46953e-07	0.00032295	2.35805	0.09898
1269	CNR2	No	No	0.073696	0.429841	1.83752	-0.0271
1271	CNTFR	No	No	0.129231	0.00787126	1.75795	-0.04154
1272	CNTN1	No	DEG (Mit up)	0	0	1.17797	-0.4226
1277	COL1A1	No	DEG (Inv up)	0	0	3.48535	0.5186
1278	COL1A2	No	DEG (Inv up)	0	0	2.88784	0.5106
1280	COL2A1	No	No	0.398723	0.0971577	1.86797	-0.009499
1281	COL3A1	No	DEG (Inv up)	0	0	3.05028	0.5456
1282	COL4A1	No	DEG (Inv up)	0	0	2.67637	0.4145
1284	COL4A2	No	DEG (Inv up)	0	0	2.78547	0.4412
1285	COL4A3	No	No	0.415708	0.228019	1.82421	-0.014929
1286	COL4A4	No	No	0.0623668	0.0229321	1.60819	-0.04333
1287	COL4A5	No	DEG (Inv up)	1.92812e-08	2.23746e-05	2.27452	0.11039
1288	COL4A6	No	No	0.000195619	0.308244	2.46168	0.056538
1289	COL5A1	No	DEG (Inv up)	0	0	4.67272	0.5993
1290	COL5A2	No	DEG (Inv up)	0	0	3.10715	0.54
1291	COL6A1	No	DEG (Inv up)	0	2.64508e-07	2.80584	0.23498
1292	COL6A2	No	DEG (Inv up)	0	0	4.45215	0.5219
1293	COL6A3	No	DEG (Inv up)	0	0	4.31667	0.6742
1294	COL7A1	No	No	1.83463e-06	0.121276	2.32226	0.0757
1296	COL8A2	No	DEG (Inv up)	0	0	3.49192	0.26303
1297	COL9A1	No	DEG (Mit up)	4.4741e-11	7e-15	1.35366	-0.15261
1298	COL9A2	No	No	0.00838804	0.0231642	2.02364	0.0132
1299	COL9A3	No	DEG (Inv up)	4.6e-14	3.39666e-07	2.36162	0.14245
1300	COL10A1	No	No	0.00454577	6.84242e-05	2.45902	0.07172
1301	COL11A1	No	DEG (Mit up)	1.16677e-06	0	1.61544	-0.16687
1302	COL11A2	No	No	0.0246005	0.0119937	1.70291	-0.05096
1305	COL13A1	No	DEG (Inv up)	0	9.5582e-06	3.09644	0.1476
1306	COL15A1	No	DEG (Inv up)	0	0	4.91604	0.4001
1307	COL16A1	No	DEG (Inv up)	0	0	2.6549	0.27175
1308	COL17A1	No	No	0.473496	0.606708	1.99349	-0.001138
1310	COL19A1	No	No	0.0932164	0.450179	1.82074	-0.024958
1311	COMP	No	No	0.129264	0.532221	2.13932	0.020237
1312	COMT	No	DEG (Inv up)	2.22056e-10	2.3913e-07	2.21435	0.12759
1314	COPA	No	No	2.567e-12	0.582721	2.14749	0.091788
1315	COPB1	No	No	0.0368135	0.00489411	2.06608	0.05137
1316	KLF6	No	DEG (Inv up)	0	0	2.61153	0.3102
1317	SLC31A1	No	DEG (Inv up)	0	0.000169325	2.33198	0.15154
1318	SLC31A2	No	DEG (Inv up)	0	1.459e-12	2.42603	0.18479
1326	MAP3K8	No	DEG (Inv up)	0	0	3.95722	0.38267
1327	COX4I1	No	No	0.302559	0.0648457	1.98304	-0.007233
1329	COX5B	No	No	0.0039176	0.170065	2.02087	0.02493
1339	COX6A2	No	No	0.491309	0.485212	1.97847	-0.003517
1340	COX6B1	No	No	0.104275	0.59847	2.02092	0.019922
1345	COX6C	No	No	0.334453	0.450179	2.00243	0.003191
1346	COX7A1	No	No	6.06737e-06	0.00883594	2.20624	0.08227
1347	COX7A2	No	No	0.485926	2.44157e-05	1.95367	-0.036571
1349	COX7B	No	No	2.2e-13	0.591178	2.12136	0.094122
1350	COX7C	No	No	5.7e-14	0.617343	2.16539	0.097199
1351	COX8A	No	No	1.37549e-05	0.362736	2.05137	0.049387
1352	COX10	No	No	0.377057	0.451418	1.99003	0.001461
1353	COX11	No	No	0.0638762	0.00619715	1.92001	-0.0473
1355	COX15	No	No	7.24547e-06	0.00167561	1.77123	-0.08632
1356	CP	No	DEG (Inv up)	0	0	4.04266	0.534
1357	CPA1	No	No	0.448614	0.529299	2.07489	0.005694
1358	CPA2	No	No	0.463957	0.451372	1.9306	-0.006993
1359	CPA3	No	No	0.459543	0.000882013	2.28525	0.032116
1360	CPB1	Mitotic	No	0.25032	0.0302276	1.69201	-0.03107
1361	CPB2	No	No	0.305343	0.25523	1.85473	-0.018864
1362	CPD	No	DEG (Inv up)	0	0	2.9812	0.4061
1363	CPE	No	No	0.0128505	0.325763	2.0446	0.039552
1364	CLDN4	No	No	0.318329	0.217602	2.20641	0.019384
1365	CLDN3	No	No	0.476227	0.526904	2.03921	0.0042
1366	CLDN7	No	No	0.0507856	0.0490636	2.24785	0.04186
1368	CPM	No	No	0	0.00280495	2.56514	0.16981
1369	CPN1	No	No	0.450474	0.576892	1.95901	-0.00419
1370	CPN2	No	No	0.00481344	0.598617	1.78804	-0.035473
1371	CPOX	No	No	0	0.179312	2.26075	0.1364
1373	CPS1	No	No	0.00191895	3.684e-12	1.58973	-0.10027
1374	CPT1A	No	No	0.166528	0.58277	2.0772	0.016622
1376	CPT2	No	No	4.41955e-09	0.300331	2.21112	0.084601
1378	CR1	No	No	0.000186457	0.141995	2.78228	0.06141
1380	CR2	No	No	0.489025	0.551161	1.96681	-0.002654
1381	CRABP1	No	No	0.338337	1.7e-14	1.57645	-0.074292
1382	CRABP2	No	No	0.000481522	0.0128614	2.25843	0.06755
1384	CRAT	No	No	0.011257	0.0065991	2.12604	0.05674
1385	CREB1	No	No	2.4521e-11	0.247344	2.11043	0.076671
1386	ATF2	No	No	0.0365328	0.166981	2.0267	0.01391
1387	CREBBP	No	No	0.285453	0.121773	1.92631	-0.02387
1388	ATF6B	No	No	0.417266	0.390601	1.9831	-0.001838
1389	CREBL2	No	DEG (Inv up)	0	2.21e-13	2.37379	0.21544
1390	CREM	No	No	1.3997e-11	0.00549765	2.36212	0.11253
1392	CRH	No	No	0.44305	0.476047	1.97212	-0.000951
1393	CRHBP	No	No	0.0714081	0.471004	1.77123	-0.026256
1394	CRHR1	No	No	0.380503	0.421125	1.88762	-0.011781
1395	CRHR2	No	No	0.453905	0.536192	1.95059	-0.005226
1396	CRIP1	No	DEG (Inv up)	0	7.3e-14	2.79722	0.25975
1397	CRIP2	No	DEG (Inv up)	0	0.000953913	2.52915	0.26813
1398	CRK	No	DEG (Inv up)	0	0.00017117	2.26853	0.17172
1399	CRKL	No	No	0.489587	0.147942	1.95794	-0.012291
1400	CRMP1	No	DEG (Mit up)	4.44636e-08	0	1.73388	-0.17518
1401	CRP	No	No	0.471539	0.570475	1.96368	-0.003217
1404	HAPLN1	No	No	0.0223806	1.48767e-05	1.73059	-0.0671
1406	CRX	No	No	0.36998	0.419492	1.88479	-0.012295
1407	CRY1	No	No	0.00192184	0.140575	2.01552	0.02685
1408	CRY2	No	No	1.74815e-09	0.0928414	1.78421	-0.09311
1409	CRYAA	No	No	0.371666	0.580244	1.97145	-0.005352
1410	CRYAB	No	No	0.157245	5.3432e-05	1.97255	-0.01982
1411	CRYBA1	No	No	0.330722	0.609865	1.92369	-0.008549
1412	CRYBA2	No	No	0.319213	0.0157722	1.7194	-0.03046
1413	CRYBA4	No	No	0.429972	0.555794	1.95884	-0.005806
1414	CRYBB1	No	No	0.480933	0.546847	2.02369	0.003319
1415	CRYBB2	No	No	0.036911	0.487792	1.90383	-0.022192
1417	CRYBB3	No	No	0.431835	0.41517	1.92117	-0.009536
1418	CRYGA	No	No	0.198474	0.214344	1.7695	-0.02465
1419	CRYGB	No	No	0.0778077	0.522027	1.83306	-0.02427
1420	CRYGC	No	No	0.463696	0.401328	1.9306	-0.008249
1421	CRYGD	No	No	7.78596e-05	0.0887324	1.64909	-0.06646
1428	CRYM	No	DEG (Mit up)	0	2.31905e-06	1.53621	-0.19211
1429	CRYZ	No	DEG (Inv up)	0	1.79353e-07	2.35593	0.23369
1432	MAPK14	No	No	5.72115e-07	0.242491	2.23694	0.074841
1434	CSE1L	No	No	0.0881305	0.0855394	1.98803	0.00506
1435	CSF1	No	No	2.5744e-06	0.0534221	2.34125	0.07838
1436	CSF1R	No	DEG (Inv up)	0	0	2.4719	0.27735
1437	CSF2	No	No	0.473172	0.597613	2.02118	0.002295
1439	CSF2RB	No	DEG (Inv up)	0	0	3.73146	0.26126
1440	CSF3	No	No	0.356327	0.415296	2.02498	-0.00143
1441	CSF3R	No	DEG (Inv up)	0	0.00053856	2.71077	0.16528
1442	CSH1	No	No	0.427842	0.539555	1.93784	-0.006415
1443	CSH2	No	No	0.292992	0.533116	2.01733	0.007148
1444	CSHL1	No	No	0.313538	0.508916	2.02659	0.005622
1445	CSK	No	No	1.87986e-10	0.188837	2.15159	0.09409
1446	CSN1S1	No	No	0.262909	0.0670042	1.71777	-0.02747
1447	CSN2	No	No	0.34134	0.577281	1.91767	-0.009094
1448	CSN3	No	No	0.163214	0.617039	1.90396	-0.01557
1452	CSNK1A1	No	DEG (Inv up)	0	0.000349974	2.22142	0.16436
1453	CSNK1D	No	DEG (Inv up)	0	1.1542e-11	2.49849	0.26536
1454	CSNK1E	No	No	0.0119832	6.61e-12	1.83483	-0.0916
1455	CSNK1G2	No	No	3.12873e-06	0.0119507	2.19593	0.08314
1456	CSNK1G3	No	No	1.82383e-09	0.600275	2.14182	0.077335
1457	CSNK2A1	No	No	4.43e-13	0.424774	2.11372	0.088245
1459	CSNK2A2	No	No	0.0925509	0.500953	2.03247	0.016612
1460	CSNK2B	No	No	0.0512196	0.546696	2.02155	0.021856
1462	VCAN	No	No	0	0.398928	2.1143	0.102351
1463	NCAN	No	DEG (Mit up)	0	0	1.66148	-0.231
1464	CSPG4	No	No	0.00311887	0.265388	2.07008	0.028613
1465	CSRP1	No	DEG (Inv up)	0	0	2.33121	0.2267
1466	CSRP2	No	DEG (Inv up)	0	0	2.27338	0.20531
1468	SLC25A10	No	No	0.0597468	0.0386736	1.77028	-0.04174
1469	CST1	No	No	0.484162	0.347968	2.11504	0.008278
1470	CST2	No	No	0.411853	0.201372	1.85721	-0.006382
1471	CST3	No	No	0.00193013	2e-15	2.13022	0.10904
1472	CST4	No	No	1.14214e-05	0.0557117	2.23584	0.07414
1473	CST5	No	No	0.0898307	0.472796	2.11658	0.024626
1474	CST6	No	No	0.448859	0.0599632	2.26439	0.019894
1475	CSTA	No	DEG (Inv up)	0	0	4.4098	0.5286
1476	CSTB	No	No	0.222576	1.9189e-11	2.09735	0.0711
1477	CSTF1	No	No	0.000101449	0.545318	2.12797	0.048107
1478	CSTF2	No	No	0.136194	0.333435	2.0084	0.009469
1479	CSTF3	No	No	0.42739	0.0347534	1.96336	-0.015029
1482	NKX2-5	No	No	0.0057185	0.000189398	2.34819	0.06859
1486	CTBS	No	DEG (Inv up)	0	0	2.88194	0.33092
1487	CTBP1	No	No	0.000475786	0.553876	2.044	0.043174
1488	CTBP2	No	No	0.00852849	3.70848e-05	1.87937	-0.07013
1489	CTF1	No	No	0.115207	0.119665	2.27399	0.03238
1490	CTGF	No	DEG (Inv up)	0	0	2.50453	0.2931
1491	CTH	No	No	0.000109798	0.0609792	2.08909	0.03325
1493	CTLA4	No	No	0.374125	0.518039	1.92029	-0.009506
1495	CTNNA1	No	DEG (Inv up)	0	5.798e-12	2.30555	0.21148
1496	CTNNA2	No	No	0.150406	0.000636373	1.90937	-0.04687
1497	CTNS	No	DEG (Inv up)	0	0.00010465	2.40292	0.14365
1499	CTNNB1	No	No	1.62092e-05	0.55625	2.09332	0.057843
1501	CTNND2	No	No	0.244357	1.02447e-09	1.88932	-0.06506
1503	CTPS1	No	No	0.198787	5.45956e-06	1.91618	-0.02623
1506	CTRL	No	No	0.36169	0.365505	1.85565	-0.013899
1508	CTSB	No	DEG (Inv up)	7.27553e-10	0	2.26588	0.19185
1509	CTSD	No	DEG (Inv up)	0	0	2.50092	0.22319
1510	CTSE	No	No	0.0937167	0.392611	1.98005	-0.013734
1511	CTSG	No	No	0.0319038	0.603387	1.88383	-0.027429
1512	CTSH	No	DEG (Inv up)	7.7923e-10	3.14e-13	2.24451	0.14285
1513	CTSK	No	DEG (Inv up)	0	0	2.8398	0.30873
1514	CTSL	No	DEG (Inv up)	0	0	2.4034	0.24368
1515	CTSV	No	No	1.24384e-05	0.540605	2.19767	0.054269
1519	CTSO	No	DEG (Inv up)	0	5.37013e-06	2.36961	0.22525
1520	CTSS	No	DEG (Inv up)	0	0	2.93406	0.3917
1521	CTSW	No	No	0.428589	0.176486	2.09722	0.007965
1522	CTSZ	No	DEG (Inv up)	0	0	2.89381	0.23968
1523	CUX1	No	No	1.71e-13	0.00552627	2.2262	0.12038
1524	CX3CR1	No	DEG (Inv up)	5.5257e-09	2.56685e-06	2.17202	0.11704
1525	CXADR	No	DEG (Inv up)	0	0.000262362	2.30282	0.1399
1528	CYB5A	No	No	0.00177244	0.0836508	2.01752	0.02474
1534	CYB561	Invasive	DEG (Inv up)	0	9e-15	2.6521	0.21094
1535	CYBA	No	DEG (Inv up)	0	0	2.61996	0.31952
1536	CYBB	No	DEG (Inv up)	0	0	2.97311	0.32825
1537	CYC1	No	No	0.000393921	0.000850801	2.00353	0.01604
1538	CYLC1	No	No	0.186644	0.501239	1.88661	-0.017972
1539	CYLC2	No	No	0.491552	0.513288	1.95475	-0.002771
1540	CYLD	No	No	4.80991e-07	0.0087045	2.20684	0.08894
1543	CYP1A1	No	No	0.214776	0.579059	1.88826	-0.014381
1544	CYP1A2	No	No	0.16023	0.402129	1.88415	-0.021914
1545	CYP1B1	No	DEG (Inv up)	0	0	3.6334	0.4012
1548	CYP2A6	No	No	0.0261965	0.590174	2.0724	0.027076
1551	CYP3A7	No	No	0.356017	0.490786	1.89471	-0.010979
1553	CYP2A13	No	No	0.0556294	0.574588	1.90799	-0.024965
1555	CYP2B6	No	No	0.0739017	0.526557	1.86235	-0.024506
1556	CYP2B7P	No	No	0.00314872	0.5618	1.84658	-0.036187
1558	CYP2C8	No	No	0.392006	0.450271	1.87008	-0.010551
1559	CYP2C9	No	No	0.0315013	0.416625	1.79786	-0.032688
1562	CYP2C18	No	No	0.351937	0.569848	1.94656	-0.005862
1571	CYP2E1	No	No	0.0346972	0.0472963	1.63536	-0.04428
1573	CYP2J2	No	No	0.0173775	0.0228885	2.01673	-0.00963
1576	CYP3A4	No	No	0.00544283	0.56757	1.8564	-0.037204
1577	CYP3A5	No	No	0.164443	0.535161	1.86754	-0.018181
1579	CYP4A11	No	No	0.0218506	0.441676	1.72964	-0.03404
1580	CYP4B1	No	No	0.187208	0.499922	1.9402	-0.010919
1581	CYP7A1	No	No	0.44105	0.506196	1.96423	-4.1e-05
1583	CYP11A1	No	No	0.40995	0.529389	2.00545	-0.002118
1584	CYP11B1	No	No	0.467142	0.470845	1.94533	-0.002384
1585	CYP11B2	No	No	0.00926723	0.502877	1.82506	-0.036661
1586	CYP17A1	No	No	0.0275454	0.522025	1.84026	-0.030633
1588	CYP19A1	No	No	0.00245206	0.00101537	2.53095	0.06835
1591	CYP24A1	No	No	0.305456	0.512369	2.06199	0.00605
1592	CYP26A1	No	No	0.427602	0.330264	2.04226	0.003819
1593	CYP27A1	No	DEG (Inv up)	0	0	2.45182	0.18221
1594	CYP27B1	No	No	0.00632107	2e-14	1.43096	-0.10112
1595	CYP51A1	No	No	0.144751	0.00515032	2.07319	0.04184
1600	DAB1	No	No	0.0638762	0.0865835	1.74038	-0.03803
1601	DAB2	No	DEG (Inv up)	0	0	2.77211	0.37238
1602	DACH1	Mitotic	DEG (Mit up)	0	0	1.11905	-0.2
1603	DAD1	No	No	5.14877e-05	0.46124	2.06544	0.057079
1604	CD55	No	DEG (Inv up)	0	4.9708e-11	2.85801	0.21636
1605	DAG1	No	No	0	0.00188154	2.26921	0.14654
1606	DGKA	No	No	0.000820008	0.05859	2.29254	0.06022
1607	DGKB	No	DEG (Mit up)	0	0	1.10605	-0.2332
1608	DGKG	No	No	0.273227	0.313421	1.93629	-0.018795
1609	DGKQ	No	No	0.200237	0.392126	1.99166	0.007512
1610	DAO	No	No	0.00244144	0.362784	1.76819	-0.04599
1611	DAP	No	DEG (Inv up)	0	4.50807e-05	2.36557	0.19736
1612	DAPK1	No	No	0.464234	0.0471976	1.93466	-0.020004
1613	DAPK3	No	DEG (Inv up)	0	0.000851444	2.69266	0.1435
1615	DARS	No	No	0.000211929	0.595469	2.05055	0.047195
1616	DAXX	No	No	2.9e-14	0.58201	2.14598	0.097258
1618	DAZL	No	No	0.0345588	0.580254	1.77751	-0.027634
1620	BRINP1	No	DEG (Mit up)	0	4.08343e-09	1.43592	-0.26476
1621	DBH	No	No	0.410751	0.521445	1.93958	-0.007742
1622	DBI	No	No	0.130383	0.276502	2.02877	0.026623
1627	DBN1	No	No	0.00302604	9.88354e-09	1.92838	-0.01202
1628	DBP	No	No	0.423044	0.278909	1.97322	-0.004824
1629	DBT	No	No	0.425034	0.0270947	1.90559	-0.024024
1630	DCC	No	No	4.99215e-07	0.00290425	1.45987	-0.09194
1632	ECI1	No	No	0.00143762	0.00205325	2.01146	0.01346
1633	DCK	No	No	1.73675e-05	0.0304627	2.02835	0.03623
1634	DCN	No	DEG (Inv up)	0	0	2.50094	0.2866
1635	DCTD	Invasive	DEG (Inv up)	0	0	2.79913	0.37029
1636	ACE	No	No	2.51256e-06	0.144545	2.41804	0.074
1638	DCT	No	No	0.0158414	2.4e-14	1.40911	-0.09659
1639	DCTN1	No	No	0	0.597621	2.17682	0.123402
1641	DCX	No	DEG (Mit up)	0	0	1.01867	-0.5722
1642	DDB1	No	No	4.56247e-05	0.13486	2.03463	0.03956
1643	DDB2	No	DEG (Inv up)	0	0	3.07317	0.2913
1644	DDC	No	No	0.4218	0.226879	1.86143	-0.014659
1647	GADD45A	No	DEG (Inv up)	1.70298e-07	0	2.26653	0.17773
1649	DDIT3	No	DEG (Inv up)	3e-14	1.42708e-05	2.25194	0.13669
1650	DDOST	No	DEG (Inv up)	1.62488e-09	0.000549816	2.13984	0.10903
1653	DDX1	No	No	0.226515	0.0313245	1.98172	-0.0068
1654	DDX3X	No	No	0	0.122032	2.27671	0.17138
1655	DDX5	No	No	0.311559	0.612091	2.00965	0.009265
1656	DDX6	Mitotic	No	1.36018e-10	0.016766	1.70504	-0.10478
1657	DMXL1	No	No	0.00103881	0.543686	2.05213	0.044631
1659	DHX8	No	No	0	0.528164	2.3524	0.119165
1660	DHX9	No	No	0.0825506	0.000379105	1.94696	-0.01075
1662	DDX10	No	No	0.17744	0.406832	2.01345	0.00897
1663	DDX11	No	No	1.42321e-05	0.000934389	1.98952	0.02671
1665	DHX15	No	No	2.81643e-05	0.113462	2.03474	0.04017
1666	DECR1	No	No	0.00677644	0.600972	2.03582	0.034035
1669	DEFA4	No	No	0.398262	0.59904	1.9537	-0.006017
1670	DEFA5	No	No	0.200974	0.553676	1.87576	-0.01579
1671	DEFA6	No	No	0.309127	0.439823	1.87944	-0.014234
1672	DEFB1	No	No	0.322022	0.550976	1.97649	-0.006498
1674	DES	No	No	0.114358	0.18676	2.16366	0.03013
1675	CFD	No	DEG (Inv up)	0	0	2.91433	0.22433
1676	DFFA	No	No	5.7444e-11	0.4143	2.1844	0.079089
1677	DFFB	No	No	0.27519	0.000170971	1.74129	-0.04393
1678	TIMM8A	No	No	1.75706e-06	0.0014585	1.67723	-0.09048
1687	DFNA5	No	DEG (Inv up)	0	6.255e-11	2.22282	0.16176
1690	COCH	No	No	9.03576e-06	0.00308481	1.64075	-0.08413
1716	DGUOK	No	No	1.98124e-07	0.0143347	2.06163	0.04539
1717	DHCR7	No	No	9.78865e-08	0.00580614	2.23351	0.09396
1718	DHCR24	No	No	0.163035	1.74948e-05	2.1382	0.05368
1723	DHODH	No	No	0.275644	0.570108	1.94612	-0.012016
1725	DHPS	No	No	2.01285e-07	0.0173056	2.05174	0.04597
1727	CYB5R3	No	No	0	0.012001	2.21306	0.16395
1728	NQO1	No	DEG (Inv up)	0	0	2.67182	0.26237
1729	DIAPH1	No	No	3.93176e-06	0.152158	2.1759	0.07255
1730	DIAPH2	No	No	9.34673e-05	0.469969	2.15797	0.054992
1733	DIO1	No	No	0.476382	0.267623	1.84629	-0.010702
1734	DIO2	No	No	0.0909523	0.265358	2.13484	0.029619
1735	DIO3	No	No	0.324172	0.505267	1.91843	-0.011883
1736	DKC1	No	No	3.55171e-09	0.353103	2.08576	0.069298
1737	DLAT	No	No	0	0.114039	2.24441	0.1377
1738	DLD	No	DEG (Inv up)	0.000699951	0.000855179	2.11096	0.07357
1739	DLG1	No	No	0	0.00787817	2.33383	0.17243
1740	DLG2	No	No	0	0.00146827	1.44223	-0.16147
1741	DLG3	No	No	0.00111591	0.223969	1.80276	-0.05252
1742	DLG4	No	No	0.136898	0.312868	1.88727	-0.025347
1743	DLST	No	No	0	0.0811394	2.27305	0.13885
1746	DLX2	No	No	0.153793	0.000140456	1.68842	-0.05003
1748	DLX4	No	No	0.479754	0.415202	1.92545	-0.006959
1749	DLX5	No	No	0.0183628	0	1.36099	-0.12719
1750	DLX6	No	No	0.0506541	0.142464	1.61509	-0.03716
1755	DMBT1	No	No	0.354617	0.528563	1.97895	-0.004515
1756	DMD	No	No	0.00018915	0.613941	2.10558	0.048129
1757	SARDH	No	No	0.451671	0.600465	1.99271	-0.002181
1758	DMP1	No	No	0.495627	0.559576	1.97274	-0.001706
1759	DNM1	No	No	1.87529e-09	0.449992	2.09671	0.073003
1760	DMPK	No	No	1.5e-14	0.403543	2.36654	0.105531
1761	DMRT1	No	No	0.0176559	0.291411	1.73347	-0.038779
1762	DMWD	No	No	1.52009e-09	0.370361	2.16745	0.071538
1763	DNA2	No	DEG (Mit up)	0	4.27148e-08	1.37277	-0.16049
1770	DNAH9	No	DEG (Inv up)	9.81986e-05	6.79813e-05	2.59124	0.08581
1773	DNASE1	No	No	0.211379	0.152146	1.76839	-0.02598
1775	DNASE1L2	No	No	0.314039	0.0598262	1.88715	-0.008049
1776	DNASE1L3	No	No	0.0747193	0.13857	1.71704	-0.03478
1777	DNASE2	No	DEG (Inv up)	0	5.38496e-10	2.60402	0.21949
1778	DYNC1H1	No	No	0.0320028	0.123031	2.03719	0.01313
1780	DYNC1I1	No	DEG (Mit up)	0	0	1.4647	-0.25772
1783	DYNC1LI2	No	No	0.0842015	0.364963	2.00244	0.013843
1785	DNM2	No	No	0	0.490894	2.2757	0.118265
1786	DNMT1	No	No	1.55526e-06	0.156052	2.05434	0.04976
1787	TRDMT1	No	No	0.00305161	0.00294279	1.70887	-0.06475
1788	DNMT3A	No	No	0.0100926	0.198106	2.06838	0.02157
1789	DNMT3B	No	No	0.00307413	4.82788e-05	1.70205	-0.07407
1791	DNTT	No	No	0.192668	0.382506	1.79428	-0.020682
1793	DOCK1	No	No	0.0665399	0.141461	2.10496	0.03545
1794	DOCK2	No	DEG (Inv up)	0	0	3.1064	0.28093
1795	DOCK3	No	DEG (Mit up)	0	1.314e-11	1.3211	-0.246
1796	DOK1	No	No	3.02e-13	0.00102434	2.54711	0.1238
1797	DXO	No	No	0.00869434	0.224744	2.03031	0.02305
1798	DPAGT1	No	No	0	0.00105717	2.4283	0.18728
1800	DPEP1	No	No	0.463619	0.28705	1.91493	-0.010988
1802	DPH2	No	No	0.015318	0.0935554	2.01323	0.01575
1803	DPP4	No	DEG (Inv up)	0	0	3.73774	0.20945
1804	DPP6	No	DEG (Mit up)	2.50103e-07	2.02693e-07	1.80878	-0.11252
1805	DPT	No	No	0.107572	0.000689477	2.52457	0.04932
1806	DPYD	No	DEG (Inv up)	0	0	3.16467	0.3627
1807	DPYS	No	No	0.490345	0.543735	1.96353	-0.002791
1808	DPYSL2	No	No	0.487055	0.100744	2.01865	0.015379
1809	DPYSL3	No	No	0	0.00119759	2.19726	0.14148
1810	DR1	No	No	0	0.523887	2.31441	0.130981
1811	SLC26A3	No	No	0.43457	0.55665	1.90834	-0.005542
1812	DRD1	No	No	0.148451	0.467258	1.7847	-0.02093
1813	DRD2	No	No	0.388876	0.499413	1.94094	-0.009349
1814	DRD3	No	No	0.474764	0.600258	2.03083	0.002126
1815	DRD4	No	No	0.4961	0.580642	1.96785	-0.001278
1816	DRD5	No	No	0.457482	0.474816	1.91739	-0.006768
1819	DRG2	Invasive	DEG (Inv up)	0	1.14788e-06	2.49349	0.1503
1820	ARID3A	No	No	0.000838999	0.367664	2.23397	0.04999
1821	DRP2	No	No	5.60828e-10	0.317995	1.59864	-0.088478
1822	ATN1	No	No	0.000116602	0.598478	2.13073	0.049249
1823	DSC1	No	No	0.168749	0.467352	1.82423	-0.019837
1824	DSC2	No	No	3.50422e-08	0.00405565	2.64368	0.09734
1825	DSC3	No	No	0.323407	0.206727	2.04798	0.002449
1826	DSCAM	No	DEG (Mit up)	0	2.44e-13	1.47424	-0.21683
1827	RCAN1	No	DEG (Inv up)	0	0	2.75205	0.3994
1828	DSG1	No	No	0.466922	0.549696	1.99991	-0.00013
1830	DSG3	No	No	0.453656	0.0766418	2.14486	0.01319
1831	TSC22D3	No	No	3e-15	0.0300255	2.1989	0.12175
1832	DSP	No	DEG (Inv up)	2.46367e-07	0.000805968	2.56304	0.09688
1833	EPYC	No	No	0.258454	0.196427	2.32975	0.02248
1834	DSPP	No	No	0.374336	0.162329	1.93008	-0.005909
1836	SLC26A2	No	DEG (Inv up)	0	0	2.68207	0.33949
1837	DTNA	No	DEG (Inv up)	1.501e-12	0.000385122	2.22431	0.12326
1838	DTNB	No	No	0.151329	0.48648	1.92639	-0.02022
1839	HBEGF	No	DEG (Inv up)	0	6.34e-13	2.71091	0.26245
1841	DTYMK	No	No	0	0.0677006	2.18822	0.10558
1842	ECM2	No	DEG (Inv up)	0	0	2.69684	0.35317
1843	DUSP1	No	DEG (Inv up)	0	0	2.52272	0.23231
1844	DUSP2	No	No	0.183511	0.430508	1.89385	-0.020012
1845	DUSP3	No	DEG (Inv up)	0	3.61e-13	2.57581	0.21029
1846	DUSP4	No	DEG (Inv up)	0	0	3.27529	0.30533
1847	DUSP5	No	DEG (Inv up)	0	0	3.26579	0.3304
1848	DUSP6	No	DEG (Inv up)	0	0	2.49551	0.294
1850	DUSP8	No	DEG (Mit up)	2.01594e-07	7.85652e-07	1.65186	-0.11086
1852	DUSP9	No	No	0.007435	0.058027	1.58895	-0.05128
1854	DUT	No	No	0.110063	0.00031277	1.91379	-0.05095
1855	DVL1	No	No	0.199348	0.0510098	1.97215	-0.0037
1856	DVL2	No	No	0.343888	0.342468	1.95819	-0.015211
1857	DVL3	No	No	0.000290846	0.507907	2.07379	0.050199
1859	DYRK1A	No	No	0.493731	0.316784	1.9678	-0.008364
1861	TOR1A	No	No	4e-15	0.00152356	2.23424	0.12997
1869	E2F1	No	No	0.470045	0.0808417	1.91145	-0.017445
1870	E2F2	No	No	0.0986479	0.258049	1.76418	-0.029199
1871	E2F3	No	No	0.0185296	5.33091e-05	1.83825	-0.06563
1874	E2F4	No	No	0.049468	0.485493	2.09075	0.028223
1875	E2F5	No	No	0.00029415	0.039991	2.00273	0.02834
1877	E4F1	No	No	0.00231825	0.306193	2.09473	0.030816
1880	GPR183	No	DEG (Inv up)	0	0	3.47609	0.3686
1889	ECE1	No	No	0	0.00360723	2.42777	0.15573
1891	ECH1	No	No	0.0220057	0.470681	2.0202	0.024549
1892	ECHS1	No	No	0.0132153	0.608614	2.0329	0.031156
1893	ECM1	No	DEG (Inv up)	0	0	3.06276	0.29154
1894	ECT2	No	No	0	2.82043e-07	2.08346	0.06252
1896	EDA	No	No	0.135211	0.482289	1.84521	-0.021263
1901	S1PR1	No	No	0.0063545	0.0366003	1.89372	-0.05375
1902	LPAR1	No	DEG (Inv up)	0	1.6e-14	2.53282	0.24155
1906	EDN1	No	No	0.00014907	0.00569474	2.24709	0.07399
1907	EDN2	No	No	0.488353	0.511938	2.02617	0.002569
1908	EDN3	No	No	0.473776	0.261053	1.93382	-0.007921
1909	EDNRA	No	No	0	0.117809	2.56761	0.22135
1910	EDNRB	No	No	0.144452	2.423e-12	1.90488	-0.04409
1912	PHC2	No	DEG (Inv up)	4.40224e-06	9.79555e-05	2.14377	0.09415
1915	EEF1A1	No	No	0.00224242	0.587067	2.05527	0.040339
1917	EEF1A2	No	No	1.06215e-05	0.0611703	2.0514	0.04028
1936	EEF1D	No	No	0.273415	0.0545463	1.97175	-0.00672
1938	EEF2	No	No	0.380503	0.583919	2.00476	0.005076
1942	EFNA1	No	No	0	0.00212998	2.32509	0.17112
1943	EFNA2	No	No	0.000507052	0.3354	1.73409	-0.052609
1944	EFNA3	No	DEG (Mit up)	3.09766e-06	9.82761e-05	1.74531	-0.09508
1945	EFNA4	No	No	7.79024e-07	0.0451553	2.44996	0.08215
1946	EFNA5	No	No	0.169141	0.544988	1.8963	-0.017622
1947	EFNB1	No	No	0.00237658	0.535581	2.16222	0.03654
1948	EFNB2	No	DEG (Inv up)	0	0	2.72263	0.3483
1949	EFNB3	No	DEG (Mit up)	1.5833e-07	1.15868e-05	1.71956	-0.10676
1950	EGF	No	DEG (Inv up)	1.50414e-10	1.5083e-07	3.01491	0.12909
1951	CELSR3	No	DEG (Mit up)	0	0	1.36533	-0.25542
1952	CELSR2	No	No	0.0295327	0.529595	2.03098	0.024604
1953	MEGF6	No	No	0.491605	0.0450241	1.87104	-0.018464
1954	MEGF8	No	No	0.0001489	0.0843617	2.17252	0.06461
1955	MEGF9	No	No	0.473177	0.57908	2.00097	-0.000339
1956	EGFR	No	No	0.0970801	0	2.26898	0.09252
1958	EGR1	No	DEG (Inv up)	0	0	2.45173	0.2678
1959	EGR2	No	DEG (Inv up)	0	0	2.58546	0.24814
1960	EGR3	No	DEG (Inv up)	3.38669e-06	3.944e-12	2.32447	0.1205
1961	EGR4	No	No	0.115732	0.350641	1.7766	-0.025767
1962	EHHADH	No	No	0.334903	0.17668	1.89091	-0.019951
1964	EIF1AX	No	No	0.107272	0.277622	2.00334	0.009964
1965	EIF2S1	No	No	6.28641e-06	0.398615	2.08173	0.064738
1967	EIF2B1	No	No	1.57507e-06	0.369117	2.05695	0.055455
1968	EIF2S3	No	DEG (Inv up)	0.000950684	0.000408939	2.15494	0.07417
1969	EPHA2	No	DEG (Inv up)	0	0	3.04399	0.1819
1974	EIF4A2	No	No	0.382794	0.0838228	1.98757	-0.009433
1977	EIF4E	No	No	0.439317	0.294524	1.9756	-0.01206
1978	EIF4EBP1	No	No	0	0.426284	2.30231	0.176288
1979	EIF4EBP2	No	No	0.00993746	0.0327981	1.88726	-0.0521
1981	EIF4G1	No	DEG (Inv up)	5.89989e-10	0.000155488	2.20879	0.1139
1982	EIF4G2	No	No	0.00044648	0.0211193	2.08398	0.06618
1983	EIF5	No	No	0.000468357	0.0450247	2.09131	0.06328
1984	EIF5A	No	No	6.922e-12	0.438946	2.18228	0.094023
1991	ELANE	No	No	0.454392	0.607917	2.02656	0.00306
1992	SERPINB1	No	DEG (Inv up)	0	0	3.41486	0.447
1993	ELAVL2	No	DEG (Mit up)	0	6.4028e-11	0.998552	-0.32633
1994	ELAVL1	No	No	0.253011	0.0102485	2.02917	0.01171
1995	ELAVL3	No	No	0.000650518	0.10275	1.83937	-0.05864
1996	ELAVL4	No	DEG (Mit up)	0	0	1.21882	-0.451
1997	ELF1	No	DEG (Inv up)	0	5.73748e-06	2.30099	0.15843
1998	ELF2	No	No	1.08e-13	0.0494622	2.1393	0.07852
1999	ELF3	No	No	0.459543	0.318367	2.06833	0.005686
2000	ELF4	No	DEG (Inv up)	0	0	3.19639	0.24942
2001	ELF5	No	No	0.4593	0.612515	1.98041	-0.002176
2002	ELK1	No	No	0.414872	0.346246	2.04943	0.01202
2004	ELK3	No	No	0.216429	0.0232082	2.37693	0.03351
2005	ELK4	No	No	0.000675056	0.517143	2.10327	0.040833
2006	ELN	No	No	0	0.0130163	2.59638	0.17719
2009	EML1	No	DEG (Inv up)	3.68931e-09	2.98731e-07	2.39416	0.12146
2010	EMD	No	No	0.045341	0.542297	2.06046	0.027185
2011	MARK2	No	No	0.223302	0.487267	2.08702	0.016603
2012	EMP1	No	DEG (Inv up)	0	0	2.65206	0.4051
2013	EMP2	No	DEG (Inv up)	0	0	2.83615	0.2418
2014	EMP3	Invasive	DEG (Inv up)	0	0	3.71906	0.6938
2015	ADGRE1	No	DEG (Inv up)	0.000147582	3.43384e-08	2.7867	0.09747
2016	EMX1	No	No	0.0927514	0.494075	1.84318	-0.02379
2017	CTTN	No	No	1.72531e-07	0.00132074	2.2063	0.09653
2018	EMX2	No	No	7.60802e-07	1.29224e-05	2.02707	-0.02561
2019	EN1	No	No	0	0.498827	2.96502	0.161462
2020	EN2	No	No	5.29908e-08	0.197515	2.38158	0.08181
2022	ENG	No	DEG (Inv up)	0	9.23028e-10	2.89502	0.24718
2023	ENO1	No	DEG (Inv up)	0	0.000190976	2.29239	0.14948
2026	ENO2	No	DEG (Inv up)	0.000392181	1.1799e-07	2.14784	0.0923
2027	ENO3	No	No	0.0257935	0.0223126	1.68012	-0.04866
2028	ENPEP	No	DEG (Inv up)	0	1.03739e-09	3.55968	0.29182
2029	ENSA	No	No	0.0110539	0.00377443	2.00334	0.00636
2030	SLC29A1	No	No	2.89774e-07	0.0062458	2.48325	0.09116
2033	EP300	No	No	0.214321	0.444878	2.00756	0.008131
2034	EPAS1	No	DEG (Inv up)	5.62126e-10	3.051e-12	2.28194	0.14092
2035	EPB41	No	No	0.0391472	0.308752	1.77232	-0.034005
2036	EPB41L1	No	No	0.010908	0.374401	1.95457	-0.025729
2037	EPB41L2	No	No	0	0.570265	2.15087	0.119821
2038	EPB42	No	No	0.32734	0.615628	1.94984	-0.008215
2039	DMTN	No	No	0.239303	0.0454317	2.05093	0.00599
2040	STOM	No	DEG (Inv up)	0	0	2.3161	0.18311
2041	EPHA1	No	No	0.444296	0.541148	2.00961	-0.000788
2042	EPHA3	No	No	1.063e-12	0.00554783	2.90078	0.11717
2043	EPHA4	No	No	0.0110364	0.00222835	2.12763	0.05979
2044	EPHA5	No	No	0.212863	0.491196	1.88695	-0.016978
2045	EPHA7	No	No	0.0441532	0.068803	1.57931	-0.04134
2047	EPHB1	No	DEG (Mit up)	0	0	1.1173	-0.3746
2048	EPHB2	No	No	0.0282154	0.00504575	1.99033	0.00236
2049	EPHB3	No	No	0.356588	8.92455e-06	1.79886	-0.046414
2050	EPHB4	No	DEG (Inv up)	1.28097e-07	1.0843e-06	2.49626	0.11141
2051	EPHB6	No	No	5.43932e-10	0.376097	1.66888	-0.087107
2052	EPHX1	No	DEG (Inv up)	0	5.46211e-05	2.51092	0.26068
2053	EPHX2	No	No	0.000373777	0.247281	2.37815	0.055861
2054	STX2	No	No	4.81408e-08	0.181412	2.17997	0.08254
2055	CLN8	No	No	2.63189e-05	0.391363	2.12513	0.048176
2056	EPO	No	No	0.427691	0.459679	1.91413	-0.008615
2057	EPOR	No	No	1.47369e-05	0.0729562	2.3287	0.07229
2058	EPRS	No	No	1.63419e-05	0.456039	2.06874	0.051169
2059	EPS8	No	No	2.59486e-10	0.00506232	2.13691	0.10714
2060	EPS15	No	No	8.23353e-06	0.0419087	2.10073	0.07618
2063	NR2F6	No	No	4.28375e-07	0.313293	2.24837	0.073798
2064	ERBB2	No	DEG (Inv up)	0	1.64485e-09	3.1678	0.23171
2065	ERBB3	No	DEG (Mit up)	0	0	1.31485	-0.2794
2066	ERBB4	No	DEG (Mit up)	0	2.24e-13	1.3436	-0.22172
2067	ERCC1	No	No	0	0.225685	2.16605	0.11822
2068	ERCC2	No	No	4.70937e-06	0.376374	2.21907	0.066031
2069	EREG	No	No	2.55585e-07	0.00509748	3.4309	0.09203
2070	EYA4	No	DEG (Inv up)	0	0	3.98482	0.33311
2071	ERCC3	No	No	0.00398637	0.174359	2.03675	0.02499
2072	ERCC4	No	No	0.297557	0.487142	2.00221	0.005692
2074	ERCC6	No	No	0.101504	0.0504291	1.70789	-0.03706
2077	ERF	No	No	0	0.176704	2.38226	0.15789
2078	ERG	No	No	0.306973	0.342052	2.11449	0.016694
2079	ERH	No	No	0.143424	0.022502	1.99086	-0.0038
2081	ERN1	No	No	0.41306	0.574287	2.01216	0.003279
2091	FBL	No	No	0.0145296	0.136879	2.01376	0.01781
2098	ESD	No	No	0.352481	0.475819	2.0144	0.01157
2099	ESR1	No	No	0.473172	0.606059	2.00641	0.001144
2100	ESR2	No	No	0.422776	0.482436	2.09261	0.008231
2101	ESRRA	No	No	0.274425	0.57494	1.97406	-0.009154
2104	ESRRG	No	No	0.258831	0.499084	1.94579	-0.014731
2107	ETF1	No	DEG (Inv up)	0.00016174	4.49537e-08	2.16006	0.09677
2108	ETFA	No	No	8.91518e-05	0.233721	2.03663	0.04056
2109	ETFB	No	No	8.86312e-07	0.00102633	2.14955	0.09312
2110	ETFDH	No	No	0.000175109	0.228337	2.17044	0.05893
2113	ETS1	No	No	0.000105072	0.564145	2.1063	0.048555
2114	ETS2	No	No	5.9235e-09	0.0118906	2.23046	0.09813
2115	ETV1	No	No	0.0005872	3.4765e-11	1.92479	-0.01319
2116	ETV2	No	No	0.147315	0.201015	1.80043	-0.02767
2117	ETV3	No	No	0.457569	0.534446	1.98229	-6.6e-05
2118	ETV4	No	DEG (Inv up)	0.00017139	0.000848364	2.39256	0.07847
2119	ETV5	No	DEG (Inv up)	0	0	2.6556	0.28624
2120	ETV6	No	No	0	0.179915	2.60563	0.17068
2121	EVC	No	No	0.349699	4.8048e-05	2.33017	0.043521
2122	MECOM	No	No	0	0.0195723	2.53058	0.12674
2123	EVI2A	No	No	0.0327524	0.313653	2.05185	0.034928
2124	EVI2B	No	DEG (Inv up)	0	0	2.60956	0.29507
2125	EVPL	No	No	0.437351	0.587609	1.99763	-0.002515
2128	EVX1	No	No	0.489771	0.447236	1.96551	-0.004449
2130	EWSR1	No	No	0.000406496	0.58276	2.13591	0.044607
2131	EXT1	No	No	8.34513e-09	0.0167911	2.18148	0.09627
2132	EXT2	No	DEG (Inv up)	0	1.98807e-08	2.51707	0.25911
2134	EXTL1	No	No	0.020967	0.14651	1.78369	-0.04204
2135	EXTL2	No	No	9.17335e-08	0.00428757	2.03287	0.04363
2137	EXTL3	No	No	5.36745e-08	0.00172807	2.4155	0.0986
2138	EYA1	No	DEG (Mit up)	0	0	1.04429	-0.3678
2139	EYA2	No	DEG (Inv up)	0	0	2.73104	0.19875
2140	EYA3	No	No	0.00938282	0.52863	2.12775	0.035891
2145	EZH1	No	No	0.459773	0.576376	2.00207	-0.001036
2146	EZH2	No	No	4.7308e-10	1.63e-13	1.97458	0.01684
2147	F2	No	No	0.235549	0.513784	1.88798	-0.015356
2149	F2R	No	No	0	0.00658228	2.31821	0.17406
2150	F2RL1	No	DEG (Inv up)	4.60706e-05	2.33626e-07	2.53033	0.09819
2151	F2RL2	No	No	5.29873e-05	0.557995	2.383	0.054261
2152	F3	Invasive	DEG (Inv up)	0	0	2.54891	0.2907
2153	F5	Mitotic	DEG (Mit up)	6.8147e-11	4.82708e-05	1.4016	-0.12058
2155	F7	No	No	0.102894	0.269122	1.7976	-0.028621
2157	F8	No	DEG (Inv up)	1.43e-13	1.6875e-07	2.29994	0.14161
2158	F9	No	No	0.394913	0.486127	1.85545	-0.009433
2159	F10	No	No	0.404151	0.398615	1.86785	-0.011238
2160	F11	No	No	0.400993	0.332217	1.90215	-0.012978
2161	F12	No	No	0.128592	0.051703	2.02322	-0.00012
2162	F13A1	No	DEG (Inv up)	0	0	3.66679	0.6206
2165	F13B	No	No	0.208978	0.406721	1.82704	-0.019377
2166	FAAH	No	No	0.000144927	0.0398439	1.67064	-0.06775
2167	FABP4	No	No	0.107493	0.518195	2.09676	0.015972
2168	FABP1	No	No	0.171201	0.311262	1.79103	-0.023505
2169	FABP2	No	No	0.00524451	0.434312	1.76988	-0.041051
2170	FABP3	No	No	0.415037	0.0332695	2.08632	0.014575
2172	FABP6	No	No	0.00657352	1.62064e-08	1.43576	-0.08418
2173	FABP7	No	DEG (Inv up)	8.06506e-10	0	2.34384	0.22524
2175	FANCA	No	No	0.422178	0.0656909	1.8574	-0.01228
2176	FANCC	No	No	0.00620071	0.00310897	1.74846	-0.06156
2178	FANCE	No	No	0.230411	0.00880194	1.84373	-0.03602
2180	ACSL1	No	DEG (Inv up)	0	0	2.55148	0.2833
2181	ACSL3	No	DEG (Inv up)	3.4412e-06	1.8942e-11	2.18417	0.11857
2184	FAH	No	DEG (Inv up)	0	0	3.07711	0.27058
2185	PTK2B	No	No	0.0217234	0.000845806	2.3347	0.05879
2186	BPTF	No	No	0.036595	0.0156465	1.91595	-0.0479
2188	FANCF	No	No	1.47941e-05	0.464919	2.17885	0.060693
2189	FANCG	No	No	0.462742	9.99218e-08	1.86592	-0.048916
2191	FAP	No	DEG (Inv up)	0	0	3.40654	0.21563
2192	FBLN1	No	DEG (Inv up)	8.43e-13	2.39642e-06	2.68794	0.1342
2193	FARSA	No	No	4.7098e-06	0.3513	2.09288	0.052077
2194	FASN	No	No	0.382061	0.000617155	1.85666	-0.03667
2196	FAT2	No	No	0.430653	0.617193	1.97126	-0.003721
2197	FAU	No	No	0.355664	0.357507	1.9986	0.0001
2199	FBLN2	No	No	0.000646991	0.0252009	2.39014	0.06424
2200	FBN1	No	DEG (Inv up)	0	0	3.15804	0.28537
2201	FBN2	No	No	0.124399	0.239789	2.00719	0.00786
2202	EFEMP1	No	DEG (Inv up)	0	0	2.67485	0.3968
2203	FBP1	No	DEG (Inv up)	1.1e-14	1.23e-13	3.09148	0.1642
2204	FCAR	No	No	0.483693	0.59847	2.01884	0.001601
2205	FCER1A	No	No	0.160805	0.443957	2.13456	0.020855
2206	MS4A2	No	No	0.399499	0.573851	1.96947	-0.003876
2207	FCER1G	No	DEG (Inv up)	0	0	2.82659	0.4722
2208	FCER2	No	No	0.487282	0.263456	1.86955	-0.010109
2213	FCGR2B	No	DEG (Inv up)	0	0	4.80406	0.5327
2215	FCGR3B	No	DEG (Inv up)	0	3.1e-14	2.61974	0.19198
2217	FCGRT	No	DEG (Inv up)	0	0	2.71449	0.37437
2218	FKTN	No	No	0.00242093	0.364947	2.0789	0.045968
2219	FCN1	No	No	0.197663	0.0646997	2.24094	0.03056
2220	FCN2	No	No	0.494884	0.573312	1.98218	-0.001277
2222	FDFT1	No	No	0.201747	7.37843e-09	1.93273	-0.03679
2230	FDX1	No	No	0.00192002	0.00960648	2.13904	0.06327
2232	FDXR	No	DEG (Inv up)	7.78594e-06	4.41065e-05	2.49286	0.0942
2235	FECH	No	No	0.000281387	0.323707	2.18358	0.054966
2237	FEN1	No	No	0.0379264	0.238046	2.0277	0.01581
2239	GPC4	No	DEG (Inv up)	0	0	3.13212	0.29266
2241	FER	No	No	2.67243e-06	0.218301	2.19454	0.07152
2242	FES	No	No	0.203607	1.54915e-08	2.62796	0.06313
2243	FGA	No	No	0.0582843	0.0192675	1.61757	-0.04437
2244	FGB	No	No	0.312829	0.00853667	1.72411	-0.032636
2245	FGD1	No	No	0.00136343	0.000221952	1.79769	-0.07415
2246	FGF1	No	DEG (Inv up)	0	0	2.65922	0.27659
2247	FGF2	No	No	1e-15	0.0107429	2.32005	0.12639
2248	FGF3	No	No	0.477398	0.283371	1.88767	-0.010258
2250	FGF5	No	No	0.434881	0.437211	1.91704	-0.008829
2251	FGF6	No	No	0.488122	0.575085	2.0145	0.002026
2252	FGF7	No	No	0.468717	0.548454	1.93341	-0.004027
2253	FGF8	No	No	0.49592	0.56588	2.02363	0.001544
2254	FGF9	No	DEG (Mit up)	0	0	0.941467	-0.2734
2257	FGF12	No	DEG (Mit up)	0	0	1.12512	-0.3389
2258	FGF13	No	DEG (Mit up)	0	0	1.07913	-0.4952
2259	FGF14	No	DEG (Mit up)	2.58341e-10	1.70632e-07	1.61445	-0.12782
2260	FGFR1	No	DEG (Inv up)	0	3.12721e-05	2.51688	0.22979
2261	FGFR3	No	No	0.14396	6.162e-06	2.21391	0.05663
2262	GPC5	No	No	0.377032	0.487244	2.00067	-0.002441
2263	FGFR2	No	No	0.366224	0.55364	2.00445	0.004795
2264	FGFR4	No	No	0.479138	0.231468	1.89261	-0.011495
2266	FGG	No	No	0.472053	0.0324677	1.77952	-0.017594
2267	FGL1	No	No	0.493245	0.207704	1.93421	-0.011216
2268	FGR	No	DEG (Inv up)	0	0	2.9131	0.22675
2271	FH	No	No	3.091e-12	0.566669	2.19001	0.08871
2272	FHIT	No	No	0.00893079	1.49014e-06	1.72308	-0.07575
2273	FHL1	No	No	2e-15	0.224149	2.11549	0.09233
2274	FHL2	No	DEG (Inv up)	0	0	3.08902	0.3513
2275	FHL3	No	DEG (Inv up)	0	6.54515e-07	2.62333	0.17622
2280	FKBP1A	No	DEG (Inv up)	0	3.0637e-07	2.36745	0.15805
2281	FKBP1B	No	No	0.137765	0.381622	2.06585	0.023614
2286	FKBP2	No	DEG (Inv up)	1e-15	0.000378262	2.2198	0.13549
2287	FKBP3	No	No	0.256476	0.479613	2.00498	0.007188
2288	FKBP4	No	No	0.402897	0.217109	1.94998	-0.015808
2289	FKBP5	No	DEG (Inv up)	0	0	2.80663	0.28238
2290	FOXG1	No	DEG (Inv up)	2.08303e-07	9.14259e-07	2.19317	0.11053
2294	FOXF1	No	No	0.00170593	0.175381	2.2653	0.05234
2295	FOXF2	No	No	1.45931e-07	0.460633	2.23668	0.072813
2296	FOXC1	No	No	1.01838e-07	0.0188397	2.30124	0.09024
2297	FOXD1	No	No	3.82e-13	0.16975	2.13711	0.08192
2299	FOXI1	No	No	0.349133	0.569567	1.91063	-0.009039
2300	FOXL1	No	No	0.368987	0.486623	2.00993	0.00278
2301	FOXE3	No	No	0.459057	0.356002	1.88866	-0.0096
2302	FOXJ1	No	DEG (Inv up)	3.72358e-06	7.20866e-08	2.58282	0.10721
2303	FOXC2	No	No	0.187334	0.544988	1.88474	-0.016701
2304	FOXE1	No	No	0.0124723	0.619447	1.76757	-0.031816
2305	FOXM1	No	No	0.000704375	0.0358632	2.03351	0.02486
2306	FOXD2	No	No	0.295229	0.470696	1.8904	-0.014026
2308	FOXO1	No	No	0.0386568	1.07934e-06	2.15541	0.06869
2309	FOXO3	No	No	0.0912205	0.55588	2.02012	0.018287
2312	FLG	No	No	0.468334	0.600266	2.04608	0.002514
2313	FLI1	No	No	0	0.0276586	2.54381	0.12674
2314	FLII	No	DEG (Inv up)	0	1.06639e-10	2.50714	0.24089
2315	MLANA	No	No	0.493597	0.612165	2.0009	7e-06
2316	FLNA	No	DEG (Inv up)	0	0	2.90305	0.4362
2317	FLNB	No	DEG (Inv up)	1.4e-14	0.000362269	2.3548	0.13139
2318	FLNC	No	DEG (Inv up)	0	0	2.77767	0.29144
2319	FLOT2	No	DEG (Inv up)	1.295e-12	0.000449461	2.32354	0.12319
2321	FLT1	No	No	0	0.018962	2.53273	0.16045
2322	FLT3	No	No	0.0357393	0.591047	1.84742	-0.025367
2323	FLT3LG	No	No	0.00252174	0.0409153	2.40734	0.05729
2324	FLT4	No	No	0.396383	0.421014	1.99342	-0.00017
2326	FMO1	No	No	0.0372186	0.384748	2.32457	0.032451
2327	FMO2	No	No	0.443598	0.612306	1.98191	-0.003454
2328	FMO3	No	No	0.251693	0.554871	2.11007	0.009522
2329	FMO4	No	No	0.483698	0.00152378	2.16794	0.027443
2330	FMO5	No	No	0.0664845	0.0704714	1.71274	-0.03864
2331	FMOD	No	DEG (Inv up)	0	0	4.19302	0.4916
2332	FMR1	No	No	0.0040408	9.82093e-06	1.96006	-0.00217
2334	AFF2	No	No	0.0243854	0.295853	1.74914	-0.036985
2335	FN1	No	DEG (Inv up)	0	0	2.38419	0.21101
2339	FNTA	No	No	8.71211e-06	0.507031	2.05604	0.054339
2346	FOLH1	No	No	0.0105984	0.454564	2.09735	0.037345
2348	FOLR1	No	DEG (Inv up)	0.000700874	1.804e-12	2.70178	0.10493
2350	FOLR2	No	DEG (Inv up)	0	7.45893e-08	2.40164	0.15865
2352	FOLR3	No	No	0.155498	0.543446	1.92913	-0.01842
2353	FOS	No	DEG (Inv up)	0	0	2.4619	0.2921
2354	FOSB	No	No	0.422067	5.74151e-07	2.30126	0.048208
2355	FOSL2	No	DEG (Inv up)	0	1.12834e-10	3.29332	0.21302
2356	FPGS	No	No	0.000429799	0.476077	2.15302	0.049716
2357	FPR1	No	DEG (Inv up)	0	4.15e-13	2.98617	0.39593
2358	FPR2	No	No	0.293529	0.08377	2.27774	0.025252
2359	FPR3	No	DEG (Inv up)	0	4.88935e-06	3.25252	0.16941
2395	FXN	No	No	0.0585715	0.400527	1.93168	-0.017127
2444	FRK	No	No	0.486336	0.613941	1.98984	-0.000559
2475	MTOR	No	No	0.433629	0.423379	1.96585	-0.009246
2483	FRG1	No	No	0.000277874	0.289622	2.05441	0.03827
2487	FRZB	No	No	0	0.220361	2.5141	0.15727
2488	FSHB	No	No	0.37057	0.467163	2.01328	0.002156
2491	CENPI	No	No	0.458188	0.376097	1.93528	-0.009146
2492	FSHR	No	No	0.450929	0.488038	1.95699	-0.00101
2494	NR5A2	No	No	0.438967	0.329849	1.93874	-0.004394
2495	FTH1	No	No	0.309127	1.07265e-10	2.07941	0.065271
2512	FTL	No	No	0.386869	1.49046e-05	2.06144	0.044176
2515	ADAM2	No	No	0.252199	0.589715	1.86246	-0.01238
2516	NR5A1	No	No	0.310647	0.485796	1.87514	-0.012947
2517	FUCA1	No	DEG (Inv up)	0	0	2.67153	0.35434
2520	GAST	No	No	0.195421	0.456039	2.11237	0.018783
2521	FUS	No	No	0	0.0667862	2.15768	0.10983
2523	FUT1	No	No	0.288115	0.267055	1.86737	-0.019295
2524	FUT2	No	No	0.418715	0.558241	1.95104	-0.006291
2525	FUT3	No	No	0.00510385	0.392611	1.74946	-0.042187
2526	FUT4	No	No	0.03263	0.00250612	2.34326	0.05387
2527	FUT5	No	No	0.188978	0.494455	1.88971	-0.018031
2528	FUT6	No	No	0.254621	0.520153	1.92077	-0.014357
2529	FUT7	No	No	0.313529	0.429428	1.9158	-0.014313
2530	FUT8	No	No	0	0.00772861	2.29013	0.13509
2531	KDSR	No	No	0	0.00148477	2.25787	0.14144
2532	ACKR1	No	No	6.87443e-05	0.39222	2.27028	0.057895
2533	FYB	No	DEG (Inv up)	0	0	2.84225	0.2361
2534	FYN	No	No	0.00446732	0.0937103	2.0163	0.02145
2535	FZD2	No	DEG (Inv up)	6.51032e-08	7.08988e-05	2.47083	0.10535
2537	IFI6	No	No	6.20972e-10	0.204408	2.12966	0.09122
2538	G6PC	No	No	0.394299	0.520219	1.86626	-0.008556
2539	G6PD	No	DEG (Inv up)	0	2.35632e-10	2.8146	0.23017
2542	SLC37A4	No	No	0.00198055	0.333197	2.13899	0.047548
2543	GAGE1	No	No	0.166634	0.470412	1.77465	-0.019859
2548	GAA	No	DEG (Inv up)	0	2.834e-12	2.64514	0.29452
2549	GAB1	No	No	0.0135386	0.0161105	1.9596	0.00968
2550	GABBR1	No	DEG (Mit up)	2.5172e-11	0	1.65387	-0.19526
2551	GABPA	No	No	0.000107769	0.415186	2.09377	0.044399
2554	GABRA1	No	No	0	0.00831657	1.47873	-0.15897
2555	GABRA2	No	DEG (Mit up)	2.14418e-09	9.15833e-05	1.60062	-0.11234
2556	GABRA3	No	No	0.118807	0	1.31369	-0.08787
2557	GABRA4	No	No	4.43082e-07	0.104991	1.494	-0.08
2558	GABRA5	No	No	2.56245e-05	0.291411	1.55424	-0.063309
2559	GABRA6	No	No	0.49453	0.524028	1.92223	-0.002689
2560	GABRB1	No	DEG (Mit up)	0	2.21616e-07	1.68429	-0.16436
2561	GABRB2	No	No	0	0.350415	1.60925	-0.137413
2562	GABRB3	No	DEG (Mit up)	0	3.09194e-06	0.937298	-0.34781
2563	GABRD	No	No	1.18816e-07	0.273263	1.60631	-0.077862
2564	GABRE	No	No	0.055203	0.140022	2.33903	0.03673
2566	GABRG2	No	No	0	0.00667685	1.30582	-0.20442
2567	GABRG3	No	No	0.440553	0.407352	1.95358	-0.002614
2568	GABRP	No	No	0.406481	0.431319	1.86087	-0.01034
2569	GABRR1	No	No	0.458642	0.150803	1.73918	-0.015194
2570	GABRR2	No	No	0.105128	0.526634	1.88504	-0.021994
2571	GAD1	No	DEG (Mit up)	0	0	1.32602	-0.24248
2572	GAD2	No	No	8.49143e-08	0.220182	1.61091	-0.08006
2580	GAK	No	No	0.000170043	0.473692	2.08054	0.052956
2581	GALC	No	DEG (Inv up)	3e-15	3.076e-12	2.41625	0.16283
2582	GALE	No	No	1.3e-14	0.225064	2.43249	0.11019
2583	B4GALNT1	No	DEG (Mit up)	1.605e-12	0	1.3652	-0.1935
2584	GALK1	No	No	0.0144241	0.325095	2.19464	0.038999
2585	GALK2	No	No	0.0080876	0.450225	2.1517	0.038725
2587	GALR1	No	No	0.0354965	0.0248408	1.81608	-0.0465
2588	GALNS	No	DEG (Inv up)	0	2.23e-13	2.4509	0.18853
2589	GALNT1	No	No	4.56e-13	0.363375	2.12557	0.100708
2590	GALNT2	No	DEG (Inv up)	0	0	2.73509	0.31085
2591	GALNT3	No	No	5.4565e-08	0.450179	2.43246	0.075398
2592	GALT	No	No	0.0845695	0.394547	2.0248	0.014511
2593	GAMT	No	No	1.18621e-05	0.0271797	2.23953	0.07671
2596	GAP43	No	DEG (Inv up)	2.35444e-09	2.5e-14	2.21126	0.14339
2597	GAPDH	No	No	0.230164	1.06051e-07	2.06421	0.05905
2615	LRRC32	No	DEG (Inv up)	0	5.2e-14	2.96833	0.24723
2617	GARS	No	No	0.00125033	0.000118639	2.10132	0.0758
2618	GART	No	No	8e-15	0.287403	2.17573	0.091678
2619	GAS1	No	No	0.00783805	0.568565	2.05809	0.032416
2620	GAS2	No	No	0.000111296	0.0075181	2.13853	0.026
2621	GAS6	No	DEG (Inv up)	0	2e-15	2.57964	0.20258
2622	GAS8	No	No	4.519e-12	0.0137238	2.29353	0.11187
2623	GATA1	No	No	0.462067	0.588085	1.9803	-0.003219
2624	GATA2	No	No	0.0754205	0.12237	1.823	-0.03533
2625	GATA3	No	No	0.345907	0.609198	2.07828	0.007969
2626	GATA4	No	No	0.478951	0.568262	1.97687	-0.002808
2627	GATA6	No	No	0.0525486	0.505429	2.30233	0.027317
2628	GATM	No	DEG (Inv up)	1.0285e-05	5.0474e-11	2.16249	0.11436
2631	GBAS	No	No	0.00194137	0.594487	2.04417	0.040677
2632	GBE1	No	DEG (Inv up)	0	4e-14	2.30846	0.21592
2633	GBP1	No	DEG (Inv up)	0	0	2.78332	0.4385
2634	GBP2	No	DEG (Inv up)	0	0	2.83123	0.4078
2637	GBX2	No	No	0.378152	0.000187803	1.67383	-0.039484
2638	GC	No	No	0.385279	0.305997	1.78973	-0.014345
2639	GCDH	No	No	0.00269041	0.00473979	2.03038	0.0132
2641	GCG	No	No	0.497049	0.246077	1.79906	-0.009866
2643	GCH1	No	DEG (Inv up)	0	9.9118e-11	3.24994	0.26128
2644	GCHFR	No	No	0.000529799	0.0056216	2.39053	0.06969
2645	GCK	No	No	0.136797	0.119528	2.19484	0.03103
2646	GCKR	No	No	0.433284	0.514509	2.04651	0.006837
2647	BLOC1S1	No	No	0.000109416	0.494075	2.05796	0.046438
2648	KAT2A	No	No	0.00429997	0.054705	2.00005	0.01934
2649	NR6A1	No	No	0.476771	0.543686	1.97442	-0.003675
2650	GCNT1	No	DEG (Inv up)	2.77684e-07	5.29476e-07	2.75398	0.11072
2651	GCNT2	No	No	0.000720572	0.0540155	1.65211	-0.06102
2658	GDF2	No	No	0.418448	0.483799	1.97893	0.000476
2660	MSTN	Mitotic	DEG (Mit up)	0	0	0.688727	-0.4022
2661	GDF9	No	No	0.204741	0.00439161	1.66576	-0.03919
2662	GDF10	No	No	0.00012922	0.0470949	1.56325	-0.06748
2664	GDI1	No	No	0.00252839	0.00883481	2.0029	0.01525
2665	GDI2	No	No	0.0154491	0.0601122	2.00585	0.01382
2668	GDNF	No	No	0.0423148	0.551694	1.83734	-0.027305
2669	GEM	No	DEG (Inv up)	0	0	2.60008	0.3537
2670	GFAP	No	No	6.47551e-06	0.481602	2.05687	0.054465
2671	GFER	No	No	0.365048	0.567435	2.03583	0.008439
2672	GFI1	No	No	0.351193	0.502691	1.93652	-0.010889
2673	GFPT1	No	No	0	0.371404	2.23347	0.125476
2674	GFRA1	Mitotic	No	6.857e-12	0.0174033	1.31769	-0.11032
2675	GFRA2	No	No	0.00120576	0.040383	1.73492	-0.06024
2676	GFRA3	No	No	0.466751	0.492862	1.92726	-0.005708
2677	GGCX	No	No	0	0.0649316	2.4171	0.1292
2683	B4GALT1	No	No	0.00140303	0.57909	2.18993	0.039932
2687	GGT5	No	DEG (Inv up)	0	1.48108e-07	2.85707	0.1808
2688	GH1	No	No	0.401784	0.56588	2.05739	0.006833
2689	GH2	No	No	0.418348	0.542297	2.00547	0.002086
2690	GHR	No	DEG (Mit up)	0.000510319	0.000517414	1.66538	-0.07589
2691	GHRH	No	No	0.235402	0.0320239	1.68834	-0.03151
2692	GHRHR	No	No	0.316361	0.501897	1.89325	-0.012288
2693	GHSR	No	No	0.473787	0.482436	1.91377	-0.005552
2694	GIF	No	No	0.454431	0.381589	1.98088	-0.003858
2695	GIP	No	No	0.395342	0.48074	1.90272	-0.009568
2696	GIPR	No	No	0.110995	0.351867	1.88475	-0.026062
2697	GJA1	No	No	0.354212	0	2.13829	0.10217
2700	GJA3	No	No	0.0144524	0.593554	2.18191	0.030254
2701	GJA4	No	No	7.47313e-08	0.201484	2.45513	0.0809
2702	GJA5	No	No	0.454374	0.468992	2.06085	0.007077
2703	GJA8	No	No	0.0614462	0.558977	1.90578	-0.021091
2705	GJB1	No	No	0.0141503	0.239976	1.86262	-0.04119
2707	GJB3	No	No	0.20455	0.438851	2.13459	0.018776
2709	GJB5	No	No	0.125529	0.354325	2.00178	-0.01062
2710	GK	No	No	4.3738e-11	0.0450241	2.41714	0.10347
2712	GK2	No	No	0.356579	0.587439	1.92205	-0.008182
2717	GLA	No	DEG (Inv up)	0	5.00928e-05	2.43477	0.21775
2719	GPC3	No	No	0.165188	0.120256	1.98341	0.00173
2720	GLB1	No	DEG (Inv up)	0	1.2345e-11	2.50681	0.29657
2729	GCLC	No	No	0.220021	0.000588836	1.91138	-0.04357
2730	GCLM	No	DEG (Inv up)	0	0	2.63117	0.31281
2731	GLDC	No	No	0.0174144	0.214344	2.06517	0.04086
2733	GLE1	No	No	1.94131e-05	0.559576	2.17309	0.053581
2734	GLG1	No	DEG (Inv up)	3.89892e-08	1.50805e-07	2.16699	0.11735
2735	GLI1	No	No	0.239527	0.015986	1.76063	-0.03375
2736	GLI2	No	No	0.119917	0.33257	2.14345	0.025932
2737	GLI3	No	DEG (Inv up)	0	2.30012e-05	2.54031	0.18438
2739	GLO1	No	No	0.446153	0.306177	1.99147	-0.005286
2740	GLP1R	No	No	0.177873	0.489635	1.88732	-0.018717
2741	GLRA1	No	No	0.471929	0.549395	1.96169	-0.003799
2742	GLRA2	No	No	0.324549	0.465064	1.93525	-0.012982
2743	GLRB	No	DEG (Mit up)	4e-15	2.41129e-08	1.62405	-0.15033
2744	GLS	No	No	0.000126436	0.370671	2.13194	0.056452
2745	GLRX	No	DEG (Inv up)	0	0	2.51395	0.23927
2746	GLUD1	No	No	0.419233	1.18492e-07	1.92049	-0.050841
2747	GLUD2	No	No	0.00812262	0.29632	1.81082	-0.04243
2752	GLUL	No	DEG (Inv up)	7.93357e-05	0	2.22464	0.15013
2760	GM2A	No	DEG (Inv up)	0	6.40956e-08	2.4813	0.15698
2762	GMDS	No	No	0.000465479	0.373259	2.15811	0.051983
2764	GMFB	No	No	1.7999e-08	0.616219	2.08633	0.07289
2765	GML	No	No	0.179115	0.411976	1.84269	-0.020698
2766	GMPR	No	DEG (Inv up)	9.04198e-08	1.52292e-08	2.48909	0.11884
2767	GNA11	No	No	0	0.254741	2.20246	0.135334
2768	GNA12	No	DEG (Inv up)	2.00497e-07	4.29227e-10	2.25327	0.12183
2769	GNA15	No	DEG (Inv up)	0	0	3.08857	0.24627
2770	GNAI1	No	DEG (Mit up)	0	0	1.5967	-0.23017
2771	GNAI2	No	DEG (Inv up)	0	4.86357e-07	2.24482	0.17811
2773	GNAI3	No	No	0	0.207431	2.20834	0.14735
2774	GNAL	No	No	0	0.130571	1.37233	-0.17045
2775	GNAO1	No	DEG (Mit up)	0	0	1.50283	-0.19685
2778	GNAS	No	No	0.00550826	0.22063	2.05407	0.04612
2779	GNAT1	No	No	0.405944	0.50892	1.92085	-0.00829
2780	GNAT2	No	No	0.445171	0.58263	1.96282	-0.004268
2781	GNAZ	No	DEG (Mit up)	1.5e-14	4.22109e-05	1.72653	-0.13576
2782	GNB1	No	No	0.00108018	0.575157	2.04669	0.04355
2783	GNB2	No	DEG (Inv up)	1.45e-13	0.000161927	2.19116	0.12924
2784	GNB3	No	No	0.142526	0.447696	1.91488	-0.021777
2785	GNG3	No	DEG (Mit up)	7.1e-14	1.22386e-05	1.66475	-0.13556
2786	GNG4	No	DEG (Mit up)	0	0	1.21117	-0.3519
2787	GNG5	No	DEG (Inv up)	0	1.11278e-05	2.30658	0.17873
2788	GNG7	No	No	2.65992e-08	0.348198	2.15295	0.079515
2791	GNG11	No	DEG (Inv up)	0	8.062e-12	2.36262	0.20729
2792	GNGT1	No	No	0.41721	0.434648	1.95949	-0.000768
2794	GNL1	No	No	0	0.487994	1.69397	-0.119451
2796	GNRH1	No	No	0.104047	0.490325	2.13507	0.015473
2797	GNRH2	No	No	0.480812	0.495115	1.96341	-0.004763
2798	GNRHR	No	No	0.459965	0.521445	1.92257	-0.005316
2799	GNS	No	DEG (Inv up)	0	0	2.57466	0.31476
2800	GOLGA1	No	No	9.699e-12	0.55625	2.20332	0.090167
2801	GOLGA2	No	No	5.98038e-07	0.096172	2.17046	0.07966
2802	GOLGA3	No	DEG (Inv up)	6.7191e-08	0.000860743	2.22817	0.09981
2803	GOLGA4	No	No	0	0.00426769	2.21299	0.13248
2804	GOLGB1	No	No	3.4405e-11	0.0221401	2.17846	0.10649
2805	GOT1	No	No	0.0295241	0.255954	2.01942	0.017718
2806	GOT2	No	No	0.0590204	0.485349	2.02264	0.019264
2810	SFN	No	No	0.0557106	2.2e-13	2.35734	0.0871
2811	GP1BA	No	No	0.0894148	0.374616	1.79601	-0.027066
2813	GP2	No	No	0.0487824	0.128175	1.72745	-0.03793
2814	GP5	No	No	0.490063	0.450225	1.89782	-0.004381
2817	GPC1	No	DEG (Inv up)	0	0	2.52365	0.22224
2819	GPD1	No	No	0.417653	0.00513487	1.83218	-0.029642
2820	GPD2	No	No	0.0155895	0.545457	2.05335	0.02843
2821	GPI	No	DEG (Inv up)	1e-15	0	2.28722	0.19584
2822	GPLD1	No	No	0.0679955	0.229015	1.75383	-0.03258
2823	GPM6A	No	No	0.00343066	8.28249e-08	1.90083	-0.08457
2824	GPM6B	No	No	0.374943	0.50479	2.01102	0.009816
2825	GPR1	No	No	0.324559	0.424774	1.94094	-0.013994
2826	CCR10	No	No	0.268959	0.496162	2.09369	0.014402
2827	GPR3	No	No	0.136159	0.000236552	2.40104	0.04991
2828	GPR4	No	No	5.35983e-06	0.0491655	2.41011	0.07673
2829	XCR1	No	No	0.225973	0.433328	1.85211	-0.017929
2830	GPR6	No	No	0.0734785	0.340906	1.75439	-0.029272
2832	NPBWR2	No	No	0.496979	0.583269	2.0221	0.001093
2833	CXCR3	No	No	0.264138	0.51377	1.90494	-0.014117
2835	GPR12	No	No	0.136194	0.257026	1.76917	-0.026765
2838	GPR15	No	No	0.367588	0.364597	1.98324	-0.000215
2840	GPR17	No	DEG (Mit up)	0	0	0.874095	-0.4191
2841	GPR18	No	No	0.447142	0.48921	2.0784	0.006852
2842	GPR19	No	DEG (Mit up)	7.58755e-07	4.53684e-07	1.76661	-0.10848
2843	GPR20	No	No	0.476991	0.493939	1.96321	-0.002333
2844	GPR21	No	No	0.0937589	0.475258	1.86647	-0.024251
2845	GPR22	No	No	3.07261e-10	0.0266537	1.44351	-0.10157
2846	LPAR4	No	DEG (Mit up)	0	0	1.00478	-0.2542
2847	MCHR1	No	DEG (Inv up)	1.68249e-10	0.000213385	2.83762	0.11574
2848	GPR25	No	No	0.484552	0.299539	1.92733	-0.009419
2850	GPR27	No	No	0.426865	0.518777	1.95563	-0.007051
2852	GPER1	No	No	0.418448	0.585504	2.01402	0.003391
2853	GPR31	No	No	0.457522	0.560134	1.96166	-0.004328
2854	GPR32	No	No	0.374488	0.312556	1.8744	-0.014648
2859	GPR35	No	No	0.379188	0.335252	1.91082	-0.013895
2861	GPR37	No	DEG (Inv up)	0	0	2.39274	0.19207
2862	MLNR	No	No	0.478742	0.395563	1.89144	-0.00498
2867	FFAR2	No	No	0.479908	0.598314	1.99871	0.000502
2868	GRK4	No	No	0.0287208	0.00364335	1.71041	-0.05358
2869	GRK5	No	No	1.07387e-09	0.0170222	2.3581	0.10058
2870	GRK6	No	No	0.225766	0.497516	2.01407	0.009043
2872	MKNK2	No	DEG (Inv up)	0	6.5535e-06	2.20453	0.14489
2873	GPS1	No	No	3.53736e-06	0.00481707	2.03826	0.03481
2874	GPS2	No	No	4.41501e-06	0.208497	2.13057	0.07046
2875	GPT	No	No	0.431835	0.386447	1.97022	-0.002657
2877	GPX2	No	No	0.040954	0.0239083	2.28525	0.0458
2878	GPX3	No	DEG (Inv up)	0	0	2.44222	0.26959
2879	GPX4	No	No	0.0480073	0.246155	2.03945	0.034361
2880	GPX5	No	No	0.417901	0.444878	1.89809	-0.009487
2882	GPX7	No	No	0	0.0449294	2.44595	0.16868
2885	GRB2	No	No	0.000251223	0.0754263	2.09389	0.06335
2886	GRB7	No	No	0.173609	0.587609	2.08327	0.01612
2887	GRB10	No	DEG (Inv up)	0	0	2.96276	0.3899
2888	GRB14	No	DEG (Mit up)	0.000174658	3.58202e-08	1.59714	-0.09685
2889	RAPGEF1	No	No	4.51016e-09	0.379431	2.13212	0.069467
2890	GRIA1	No	No	0.00127796	1.10871e-07	2.44206	0.08809
2891	GRIA2	No	DEG (Mit up)	4.54784e-10	0	1.66302	-0.22461
2892	GRIA3	No	DEG (Mit up)	9.088e-12	3e-15	1.66767	-0.15624
2893	GRIA4	No	DEG (Mit up)	0	2e-14	1.29347	-0.23665
2895	GRID2	No	No	0.129231	3.62699e-05	1.52811	-0.05419
2896	GRN	No	DEG (Inv up)	0	0	2.38614	0.24723
2897	GRIK1	No	DEG (Inv up)	5.26534e-06	5.78499e-08	2.53538	0.10661
2899	GRIK3	No	No	0.0235341	0.592535	1.91539	-0.029381
2900	GRIK4	No	No	0.312173	0.0055313	1.6979	-0.033923
2901	GRIK5	No	No	3.1397e-05	0.589574	2.11552	0.054894
2902	GRIN1	No	No	0.00796015	0.47646	1.80423	-0.038087
2903	GRIN2A	No	No	1.833e-12	0.520219	1.73374	-0.088278
2904	GRIN2B	No	No	0.302916	0.482768	1.87729	-0.013343
2905	GRIN2C	No	No	6.59836e-08	0.0579881	1.59021	-0.08713
2906	GRIN2D	No	No	0.300048	0.429983	1.8165	-0.014855
2907	GRINA	No	No	0	0.46952	2.314	0.173282
2908	NR3C1	No	No	1.05567e-10	0.393579	2.11803	0.089983
2909	ARHGAP35	No	No	0.291343	0.20973	1.96422	-0.001045
2911	GRM1	No	No	0.000946893	0.107832	1.60555	-0.05704
2912	GRM2	No	No	0.116139	0.489635	1.88198	-0.022238
2913	GRM3	No	DEG (Mit up)	0	2.18386e-05	1.56643	-0.18067
2914	GRM4	No	No	0.423397	0.35881	1.90987	-0.011285
2915	GRM5	No	No	0	0.433978	1.45034	-0.125689
2916	GRM6	No	No	0.0121066	0.364995	1.73801	-0.038875
2917	GRM7	No	No	1.39782e-05	0.313637	1.63357	-0.064529
2918	GRM8	No	No	0.434063	0.250544	1.83454	-0.013398
2919	CXCL1	No	DEG (Inv up)	0	0	3.33956	0.20719
2920	CXCL2	No	DEG (Inv up)	0	0	3.03152	0.3547
2921	CXCL3	No	DEG (Inv up)	0	0	4.09013	0.3157
2922	GRP	No	No	0.485953	0.602943	2.01068	0.001332
2923	PDIA3	No	DEG (Inv up)	0	0	2.3648	0.20048
2925	GRPR	No	No	0.126991	0.576963	1.92673	-0.01906
2926	GRSF1	No	No	0.0391364	0.605595	2.03214	0.025244
2928	GSC2	No	No	0.49238	0.52573	1.89416	-0.003168
2931	GSK3A	No	No	0.0214922	0.520677	2.0593	0.032003
2932	GSK3B	No	No	0.00949866	0.00201413	2.00244	0.00542
2934	GSN	Invasive	DEG (Inv up)	0	0	2.5235	0.24799
2935	GSPT1	No	No	6e-15	0.058489	2.19666	0.11783
2936	GSR	No	No	5.93741e-05	0.0326494	2.19987	0.07128
2937	GSS	No	DEG (Inv up)	0	2.2346e-05	2.31118	0.17063
2938	GSTA1	No	No	0.118539	0.297794	2.02005	-0.009702
2940	GSTA3	No	No	0.463535	0.515676	1.96532	-0.005277
2941	GSTA4	No	No	0.458595	0	1.88727	-0.074815
2947	GSTM3	No	No	3.62711e-05	0.00116658	1.86462	-0.08258
2948	GSTM4	No	DEG (Inv up)	0	0.000944955	2.7676	0.16275
2949	GSTM5	No	No	0.00624864	3.87287e-05	2.32029	0.07146
2950	GSTP1	No	DEG (Inv up)	2.15109e-09	0.000457453	2.16572	0.10886
2952	GSTT1	No	No	0.00193172	0.00660586	2.18353	0.06437
2954	GSTZ1	No	No	0.0877288	0.247732	2.08333	0.030339
2956	MSH6	No	No	0	0.213904	2.16636	0.12304
2957	GTF2A1	No	No	0.331783	0.199565	1.91733	-0.019367
2958	GTF2A2	No	No	0.0205419	0.340906	2.05273	0.021717
2959	GTF2B	No	No	1.31402e-10	0.179639	2.0946	0.07149
2960	GTF2E1	No	No	0.000128372	0.0654088	2.04591	0.03305
2961	GTF2E2	No	No	0	0.00158849	2.29239	0.14126
2962	GTF2F1	No	No	1.814e-12	0.0224569	2.26178	0.11187
2963	GTF2F2	No	No	0.197411	0.169613	1.92605	-0.02608
2965	GTF2H1	No	No	4e-15	0.114561	2.21312	0.11568
2968	GTF2H4	No	No	0.010626	0.107361	2.05946	0.01815
2969	GTF2I	No	No	0	0.159185	2.27624	0.12205
2971	GTF3A	No	No	0.370334	0.118725	1.9873	-0.007298
2972	BRF1	No	No	0.426865	0.420476	1.93647	-0.009654
2974	GUCY1B2	No	No	0.283725	0.349694	1.83112	-0.017481
2975	GTF3C1	No	No	7e-15	0.391223	2.14315	0.094473
2976	GTF3C2	No	No	0.000141823	0.126231	2.04142	0.03568
2977	GUCY1A2	No	No	9.01373e-05	0.402208	1.84617	-0.056812
2979	GUCA1B	No	No	0.140799	0.371817	1.85124	-0.023687
2980	GUCA2A	No	No	0.0548804	0.479098	1.84585	-0.02776
2981	GUCA2B	No	No	0.471908	0.411217	1.92702	-0.00418
2982	GUCY1A3	No	No	0.298696	0.252331	1.95186	-0.019229
2983	GUCY1B3	No	No	0.386726	0.0262973	1.93352	-0.025914
2984	GUCY2C	No	No	0.275644	0.573177	1.94182	-0.009044
2986	GUCY2F	No	No	0.475625	0.469381	1.91624	-0.005838
2987	GUK1	No	No	0.0540601	0.547918	2.0189	0.02157
2990	GUSB	No	DEG (Inv up)	0	0	2.30057	0.20851
2992	GYG1	No	No	0.00135683	0.381202	2.03599	0.034774
2993	GYPA	No	No	0.376156	0.565752	1.92173	-0.008003
2994	GYPB	No	No	0.412079	0.33188	1.91205	-0.012497
2995	GYPC	No	DEG (Inv up)	0	0	2.60218	0.31885
2996	GYPE	No	No	0.374454	0.329912	1.8008	-0.014244
2997	GYS1	No	DEG (Inv up)	0	0	2.87308	0.34959
2998	GYS2	No	No	0.444196	0.357762	1.90623	-0.003934
2999	GZMH	No	No	0.248032	0.0682372	2.21591	0.02803
3000	GUCY2D	No	No	0.483112	0.575085	2.02541	0.002349
3001	GZMA	No	DEG (Inv up)	3.28086e-05	1.14487e-05	2.66767	0.09261
3002	GZMB	No	No	0.443592	0.0140897	2.26787	0.025349
3003	GZMK	No	No	0.000559073	0.00450466	2.39695	0.07012
3004	GZMM	No	No	0.417683	0.415802	1.97465	-0.001273
3005	H1F0	No	No	8.49152e-06	0.0119507	2.02507	0.0351
3006	HIST1H1C	No	No	2.61e-13	9.32221e-06	2.12961	0.05554
3007	HIST1H1D	No	No	0.354995	0.0264918	1.85827	-0.027241
3008	HIST1H1E	No	No	0.0291335	2.4366e-07	1.61335	-0.0727
3009	HIST1H1B	No	No	0.385591	0.00640592	1.84323	-0.018592
3012	HIST1H2AE	No	No	0.0763793	0.00080609	1.71485	-0.05141
3014	H2AFX	No	No	0.000256768	0.0153138	2.01487	0.02544
3015	H2AFZ	No	No	0.429674	0.00355793	1.96492	-0.022296
3017	HIST1H2BD	No	DEG (Inv up)	0	8.10391e-05	2.66376	0.20898
3018	HIST1H2BB	No	No	0.422289	0.480764	1.9852	0.000194
3021	H3F3B	No	No	0.4961	0.493372	1.99474	-0.003614
3024	HIST1H1A	No	No	0.459502	0.306858	1.89885	-0.010758
3026	HABP2	No	No	0.43434	0.368229	2.03607	0.003213
3028	HSD17B10	No	No	1.2263e-06	0.366012	2.05864	0.056028
3029	HAGH	No	No	0.0563533	0.0155092	1.90984	-0.04531
3030	HADHA	No	No	0.00262885	0.544988	2.05477	0.040956
3032	HADHB	No	No	0.117761	0.576892	2.02169	0.019659
3033	HADH	No	No	2.79952e-05	0.0208051	2.0292	0.03348
3034	HAL	No	No	0.113433	0.588827	1.86362	-0.017677
3035	HARS	No	No	0.000875025	0.0447411	2.08482	0.06105
3036	HAS1	No	No	0.261576	0.570381	1.95898	-0.009554
3037	HAS2	No	DEG (Inv up)	0	0.000519274	2.56789	0.15437
3043	HBB	No	No	0.303286	0.110842	2.02744	0.023574
3045	HBD	No	No	0.390055	0.483303	1.99962	0.00178
3046	HBE1	No	No	0.0268758	0.553133	1.85422	-0.02985
3049	HBQ1	No	No	0.413188	0.0963634	1.84518	-0.019563
3052	HCCS	No	No	0	0.00630286	2.2891	0.14128
3053	SERPIND1	No	No	0.458336	0.194582	2.18177	0.013808
3054	HCFC1	No	No	0.01529	0.277035	2.05227	0.0217
3055	HCK	No	DEG (Inv up)	0	0	3.40034	0.414
3059	HCLS1	No	DEG (Inv up)	0	0	2.60522	0.3346
3060	HCRT	No	No	0.480694	0.538116	1.95909	-0.003603
3061	HCRTR1	No	No	0.0263168	0.421014	1.82371	-0.033569
3062	HCRTR2	No	No	0.472027	0.347534	1.89847	-0.009056
3064	HTT	No	No	0.305963	0.559809	2.02859	0.01103
3065	HDAC1	No	No	3.30324e-09	0.00328884	2.15223	0.10308
3066	HDAC2	No	No	0.013757	3.51e-13	1.83055	-0.09432
3067	HDC	No	No	0.25464	0.527161	1.89463	-0.014151
3068	HDGF	No	No	0.134148	0.0890218	1.99228	0.00207
3069	HDLBP	No	No	5.54311e-08	0.00268938	2.19015	0.09739
3071	NCKAP1L	No	DEG (Inv up)	0	1.2e-14	3.1536	0.32904
3073	HEXA	No	DEG (Inv up)	0	0	2.44834	0.2725
3074	HEXB	No	DEG (Inv up)	0	0	2.33531	0.23625
3075	CFH	No	DEG (Inv up)	0	0	3.28223	0.28675
3077	HFE	No	No	0.0121133	0.000738881	2.49752	0.06208
3080	CFHR2	No	No	4.32633e-10	0.0131962	2.5893	0.10326
3081	HGD	No	No	0.0524465	0.604266	2.16082	0.023431
3082	HGF	No	No	0.061121	0.0295985	2.34282	0.04256
3083	HGFAC	No	No	0.158252	0.353007	1.98557	0.008693
3084	NRG1	No	No	0.227274	0.612306	1.91229	-0.012806
3087	HHEX	No	DEG (Inv up)	0	0.000259598	2.79746	0.14342
3090	HIC1	No	No	0.000168587	0.415644	2.16508	0.042963
3091	HIF1A	No	No	0.494028	0.00302875	2.03405	0.026825
3092	HIP1	No	No	0	0.28588	2.23497	0.123864
3093	UBE2K	No	No	1.15155e-07	0.573031	2.0837	0.07021
3094	HINT1	No	No	0.0989545	0.429857	2.0274	0.025019
3096	HIVEP1	No	No	1.52563e-05	0.00609707	2.01347	0.03141
3097	HIVEP2	No	No	0.140399	0.0286776	2.04746	0.00277
3098	HK1	No	DEG (Inv up)	6.80825e-07	1.17e-13	2.19946	0.12869
3099	HK2	No	No	0	0.0106714	2.54514	0.24502
3101	HK3	No	DEG (Inv up)	1.5e-14	1.67218e-10	3.11642	0.15516
3104	ZBTB48	No	No	1.30072e-06	0.218761	2.21451	0.05217
3105	HLA-A	No	No	0.0138264	8.90525e-10	2.09663	0.08471
3106	HLA-B	No	DEG (Inv up)	5.28472e-05	0	2.18147	0.1413
3107	HLA-C	No	DEG (Inv up)	3.30598e-06	0	2.16604	0.13626
3108	HLA-DMA	No	DEG (Inv up)	0	0	2.70506	0.3995
3109	HLA-DMB	No	DEG (Inv up)	0	2.5e-14	2.38233	0.221
3110	MNX1	No	DEG (Mit up)	1.04887e-09	0	1.44868	-0.14862
3111	HLA-DOA	No	No	5.6938e-11	0.353246	2.46748	0.092142
3112	HLA-DOB	No	No	0.00766251	0.260567	1.93135	-0.024595
3113	HLA-DPA1	No	DEG (Inv up)	1.82284e-06	0	2.19641	0.14764
3115	HLA-DPB1	No	DEG (Inv up)	3.9961e-08	0	2.34247	0.17119
3117	HLA-DQA1	No	DEG (Inv up)	0	0	2.67152	0.21928
3119	HLA-DQB1	No	DEG (Inv up)	0	0	2.76612	0.2974
3122	HLA-DRA	No	DEG (Inv up)	0	0	2.36383	0.266
3123	HLA-DRB1	No	DEG (Inv up)	0	0	2.30535	0.2291
3128	HLA-DRB6	No	No	2.7249e-08	0.316099	2.23867	0.08022
3131	HLF	No	DEG (Mit up)	0	3.01341e-06	1.34302	-0.25296
3133	HLA-E	No	DEG (Inv up)	1.2281e-11	0	2.21448	0.16687
3134	HLA-F	No	DEG (Inv up)	0	2.59e-13	2.27177	0.18076
3135	HLA-G	No	DEG (Inv up)	2.50972e-07	2.79245e-08	2.24102	0.11552
3140	MR1	No	DEG (Inv up)	0	1.95213e-08	2.89248	0.19184
3141	HLCS	No	No	0.0106742	0.268737	2.20306	0.041812
3142	HLX	No	DEG (Inv up)	2.2005e-11	0.000830484	2.57499	0.11658
3145	HMBS	No	No	0.227411	0.194165	1.99512	0.00121
3146	HMGB1	No	No	0.204947	0.21464	2.00312	0.00285
3148	HMGB2	No	No	0.0378767	0.0122461	1.99232	0.00332
3149	HMGB3	No	DEG (Mit up)	4.86e-13	8.718e-12	1.69837	-0.15291
3155	HMGCL	No	DEG (Inv up)	0	4.59223e-08	2.3182	0.18758
3156	HMGCR	No	DEG (Mit up)	0	2.29767e-08	1.75101	-0.1538
3157	HMGCS1	No	No	0.129549	3.8277e-05	1.84909	-0.05406
3158	HMGCS2	No	No	0.184399	0.284498	1.75928	-0.023487
3159	HMGA1	No	No	1.89675e-06	0.279438	2.15742	0.070823
3161	HMMR	No	No	0.0158805	0.000177413	1.98741	-0.00275
3162	HMOX1	No	DEG (Inv up)	0	0	3.15959	0.5358
3163	HMOX2	No	No	0.00162099	0.454104	2.09348	0.04541
3164	NR4A1	No	No	0.30523	0.225759	1.972	-0.001171
3170	FOXA2	No	No	0.289465	0.221051	1.84256	-0.020464
3172	HNF4A	No	No	0.485757	0.528861	1.96621	-0.003537
3174	HNF4G	No	No	6.75023e-06	0.586293	2.50996	0.059415
3175	ONECUT1	No	No	0.495916	0.4682	1.93951	-0.004325
3176	HNMT	No	No	0.000703652	0.543698	2.08815	0.04145
3177	SLC29A2	No	No	0.38827	0.141984	1.86647	-0.018864
3178	HNRNPA1	No	No	0.49708	0.0245593	1.97515	-0.02026
3181	HNRNPA2B1	No	No	0.124271	0.449329	2.01183	0.012989
3182	HNRNPAB	No	No	0.00024248	0.573312	2.04958	0.046062
3183	HNRNPC	No	No	0.454881	0.208122	1.98686	-0.008282
3184	HNRNPD	No	No	0.136361	0.0316144	1.94688	-0.03653
3185	HNRNPF	No	No	0	0.0533493	2.31471	0.16579
3187	HNRNPH1	No	No	1.41499e-09	0.16936	2.11648	0.06637
3189	HNRNPH3	No	No	0.176038	6.63399e-05	1.93168	-0.02038
3190	HNRNPK	No	No	0.488407	0.358506	1.99077	-0.006475
3191	HNRNPL	No	No	0.239182	0.00286975	1.96662	-0.01471
3192	HNRNPU	No	No	0.0800401	0.374199	2.02808	0.014442
3195	TLX1	No	No	0.177693	0.00139584	1.62931	-0.04352
3196	TLX2	No	No	0.383553	0.534982	1.98599	0.003458
3198	HOXA1	No	No	0.0111237	0.00133082	2.40242	0.06105
3199	HOXA2	No	No	0.333775	3.45146e-06	1.8018	-0.03281
3200	HOXA3	No	No	2.04457e-07	0.288938	2.2881	0.058603
3201	HOXA4	No	No	4.56703e-08	0.52863	2.2609	0.073666
3202	HOXA5	No	No	0	0.00732839	2.77697	0.19005
3203	HOXA6	No	No	0.429564	0.492438	1.94276	-0.007611
3204	HOXA7	No	No	1.98926e-05	0.0299458	2.09628	0.03576
3206	HOXA10	No	No	0.0839336	2.45502e-08	1.89238	-0.02799
3207	HOXA11	No	No	0.215504	1.15166e-05	1.61957	-0.05186
3208	HPCA	No	DEG (Mit up)	1.82015e-09	1.56766e-05	1.59015	-0.11615
3211	HOXB1	No	No	0.425829	0.544988	1.96125	-0.006338
3212	HOXB2	No	DEG (Inv up)	0	5.58413e-07	2.76118	0.20139
3213	HOXB3	No	No	0	0.544988	2.8182	0.171562
3215	HOXB5	No	No	0.480021	0.40183	2.04682	0.004916
3216	HOXB6	No	No	0.0029334	0.000539147	2.76999	0.06911
3217	HOXB7	No	DEG (Inv up)	0	8.2185e-11	3.10607	0.19292
3218	HOXB8	No	No	0.479647	0.493465	2.0761	0.004892
3219	HOXB9	No	No	0.408859	0.55625	2.00355	0.002954
3221	HOXC4	No	No	1.26491e-06	0.000607047	2.06292	0.03225
3222	HOXC5	No	No	0.26952	0.417274	1.89202	-0.016461
3223	HOXC6	No	No	0	0.567958	2.69463	0.181818
[truncated: 9,489 more rows]
