# Supplementary material for: Transcriptome profiling-based identification of prognostic subtypes and multi-omics signatures of glioblastoma
Source: Sci Rep. 2019 Jul 22;9:10555. doi: 10.1038/s41598-019-47066-y (PMC6646357; doi:10.1038/s41598-019-47066-y)
Supplement: Supplementary file 3 — Supplementary Data S2 [file 41598_2019_47066_MOESM3_ESM.xlsx]

## Sheet: Sheet1
Supplementary Data S2. Differential CNAs between invasive (poor) and mitotic (favorable) subtypes.
	Subtype	Invasive	Invasive	Invasive	Invasive	Invasive	Invasive	Invasive	Invasive	Invasive	Invasive	Invasive	Invasive	Invasive	Invasive	Invasive	Invasive	Invasive	Invasive	Invasive	Invasive	Invasive	Invasive	Invasive	Invasive	Invasive	Invasive	Invasive	Invasive	Invasive	Invasive	Invasive	Invasive	Invasive	Invasive	Invasive	Invasive	Invasive	Invasive	Invasive	Invasive	Invasive	Invasive	Invasive	Invasive	Invasive	Invasive	Invasive	Invasive
Entrez ID	Gene	TCGA-14-0781	TCGA-06-0644	TCGA-06-0881	TCGA-14-0787	TCGA-14-1452	TCGA-06-0130	TCGA-76-6282	TCGA-28-5218	TCGA-81-5910	TCGA-02-0079	TCGA-02-2486	TCGA-06-5418	TCGA-08-0509	TCGA-32-1991	TCGA-32-2491	TCGA-26-5139	TCGA-06-2562	TCGA-19-5947	TCGA-06-5410	TCGA-27-2524	TCGA-16-1060	TCGA-19-5954	TCGA-19-1389	TCGA-06-0122	TCGA-06-0124	TCGA-06-0125	TCGA-06-0127	TCGA-06-2564	TCGA-06-2566	TCGA-06-5408	TCGA-06-5412	TCGA-06-5414	TCGA-08-0346	TCGA-08-0356	TCGA-08-0390	TCGA-08-0392	TCGA-16-1062	TCGA-19-0962	TCGA-19-0964	TCGA-19-1385	TCGA-19-2620	TCGA-19-2625	TCGA-19-2631	TCGA-19-5950	TCGA-19-5952	TCGA-19-5955	TCGA-26-1440	TCGA-26-1443
22982	DIP2C	Deletion	Deletion	Deletion	Deletion	Deletion	Deletion	Deletion	0	Deletion	Deletion	Deletion	Deletion	Deletion	0	Deletion	Deletion	Deletion	Deletion	Deletion	Deletion	Deletion	Deletion	Deletion	Deletion	Deletion	0	0	Deletion	Deletion	Deletion	Deletion	Deletion	Deletion	Deletion	Deletion	0	Deletion	Deletion	Deletion	Deletion	Deletion	Deletion	Deletion	Deletion	Deletion	Deletion	Deletion	0
23560	GTPBP4	Deletion	Deletion	Deletion	Deletion	Deletion	Deletion	Deletion	0	Deletion	Deletion	Deletion	Deletion	Deletion	0	Deletion	Deletion	Deletion	Deletion	Deletion	Deletion	Deletion	Deletion	Deletion	Deletion	Deletion	0	0	Deletion	Deletion	Deletion	Deletion	Deletion	Deletion	Deletion	Deletion	0	Deletion	Deletion	Deletion	Deletion	Deletion	Deletion	Deletion	Deletion	Deletion	Deletion	Deletion	0
3422	IDI1	Deletion	Deletion	Deletion	Deletion	Deletion	Deletion	Deletion	0	Deletion	Deletion	Deletion	Deletion	Deletion	0	Deletion	Deletion	Deletion	Deletion	Deletion	Deletion	Deletion	Deletion	Deletion	Deletion	Deletion	0	0	Deletion	Deletion	Deletion	Deletion	Deletion	Deletion	Deletion	Deletion	0	Deletion	Deletion	Deletion	Deletion	Deletion	Deletion	Deletion	Deletion	Deletion	Deletion	Deletion	0
91734	IDI2	Deletion	Deletion	Deletion	Deletion	Deletion	Deletion	Deletion	0	Deletion	Deletion	Deletion	Deletion	Deletion	0	Deletion	Deletion	Deletion	Deletion	Deletion	Deletion	Deletion	Deletion	Deletion	Deletion	Deletion	0	0	Deletion	Deletion	Deletion	Deletion	Deletion	Deletion	Deletion	Deletion	0	Deletion	Deletion	Deletion	Deletion	Deletion	Deletion	Deletion	Deletion	Deletion	Deletion	Deletion	0
23185	LARP4B	Deletion	Deletion	Deletion	Deletion	Deletion	Deletion	Deletion	0	Deletion	Deletion	Deletion	Deletion	Deletion	0	Deletion	Deletion	Deletion	Deletion	Deletion	Deletion	Deletion	Deletion	Deletion	Deletion	Deletion	0	0	Deletion	Deletion	Deletion	Deletion	Deletion	Deletion	Deletion	Deletion	0	Deletion	Deletion	Deletion	Deletion	Deletion	Deletion	Deletion	Deletion	Deletion	Deletion	Deletion	0
399706	LINC00200	Deletion	Deletion	Deletion	Deletion	Deletion	Deletion	Deletion	0	Deletion	Deletion	Deletion	Deletion	Deletion	0	Deletion	Deletion	Deletion	Deletion	Deletion	Deletion	Deletion	Deletion	Deletion	Deletion	Deletion	0	0	Deletion	Deletion	Deletion	Deletion	Deletion	Deletion	Deletion	Deletion	0	Deletion	Deletion	Deletion	Deletion	Deletion	Deletion	Deletion	Deletion	Deletion	Deletion	Deletion	0
100847086	MIR5699	Deletion	Deletion	Deletion	Deletion	Deletion	Deletion	Deletion	0	Deletion	Deletion	Deletion	Deletion	Deletion	0	Deletion	Deletion	Deletion	Deletion	Deletion	Deletion	Deletion	Deletion	Deletion	Deletion	Deletion	0	0	Deletion	Deletion	Deletion	Deletion	Deletion	Deletion	Deletion	Deletion	0	Deletion	Deletion	Deletion	Deletion	Deletion	Deletion	Deletion	Deletion	Deletion	Deletion	Deletion	0
414235	PRR26	Deletion	Deletion	Deletion	Deletion	Deletion	Deletion	Deletion	0	Deletion	Deletion	Deletion	Deletion	Deletion	0	Deletion	Deletion	Deletion	Deletion	Deletion	Deletion	Deletion	Deletion	Deletion	Deletion	Deletion	0	0	Deletion	Deletion	Deletion	Deletion	Deletion	Deletion	Deletion	Deletion	0	Deletion	Deletion	Deletion	Deletion	Deletion	Deletion	Deletion	Deletion	Deletion	Deletion	Deletion	0
106479497	RN7SL754P	Deletion	Deletion	Deletion	Deletion	Deletion	Deletion	Deletion	0	Deletion	Deletion	Deletion	Deletion	Deletion	0	Deletion	Deletion	Deletion	Deletion	Deletion	Deletion	Deletion	Deletion	Deletion	Deletion	Deletion	0	0	Deletion	Deletion	Deletion	Deletion	Deletion	Deletion	Deletion	Deletion	0	Deletion	Deletion	Deletion	Deletion	Deletion	Deletion	Deletion	Deletion	Deletion	Deletion	Deletion	0
22884	WDR37	Deletion	Deletion	Deletion	Deletion	Deletion	Deletion	Deletion	0	Deletion	Deletion	Deletion	Deletion	Deletion	0	Deletion	Deletion	Deletion	Deletion	Deletion	Deletion	Deletion	Deletion	Deletion	Deletion	Deletion	0	0	Deletion	Deletion	Deletion	Deletion	Deletion	Deletion	Deletion	Deletion	0	Deletion	Deletion	Deletion	Deletion	Deletion	Deletion	Deletion	Deletion	Deletion	Deletion	Deletion	0
648	BMI1	Deletion	Deletion	Deletion	Deletion	Deletion	Deletion	Deletion	0	Deletion	Deletion	Deletion	Deletion	Deletion	0	Deletion	Deletion	Deletion	Deletion	Deletion	Deletion	Deletion	Deletion	Deletion	Deletion	Deletion	Deletion	Deletion	Deletion	Deletion	Deletion	Deletion	Deletion	Deletion	Deletion	Deletion	0	Deletion	Deletion	Deletion	Deletion	Deletion	Deletion	Deletion	Deletion	Deletion	Deletion	Deletion	0
23412	COMMD3	Deletion	Deletion	Deletion	Deletion	Deletion	Deletion	Deletion	0	Deletion	Deletion	Deletion	Deletion	Deletion	0	Deletion	Deletion	Deletion	Deletion	Deletion	Deletion	Deletion	Deletion	Deletion	Deletion	Deletion	Deletion	Deletion	Deletion	Deletion	Deletion	Deletion	Deletion	Deletion	Deletion	Deletion	0	Deletion	Deletion	Deletion	Deletion	Deletion	Deletion	Deletion	Deletion	Deletion	Deletion	Deletion	0
5305	PIP4K2A	Deletion	Deletion	Deletion	Deletion	Deletion	Deletion	Deletion	0	Deletion	Deletion	Deletion	Deletion	Deletion	0	Deletion	Deletion	Deletion	Deletion	Deletion	Deletion	Deletion	Deletion	Deletion	Deletion	Deletion	Deletion	Deletion	Deletion	Deletion	Deletion	Deletion	Deletion	Deletion	Deletion	Deletion	0	Deletion	Deletion	Deletion	Deletion	Deletion	Deletion	Deletion	Deletion	Deletion	Deletion	Deletion	0
9576	SPAG6	Deletion	Deletion	Deletion	Deletion	Deletion	Deletion	Deletion	0	Deletion	Deletion	Deletion	Deletion	Deletion	0	Deletion	Deletion	Deletion	Deletion	Deletion	Deletion	Deletion	Deletion	Deletion	Deletion	Deletion	Deletion	Deletion	Deletion	Deletion	Deletion	Deletion	Deletion	Deletion	Deletion	Deletion	0	Deletion	Deletion	Deletion	Deletion	Deletion	Deletion	Deletion	Deletion	Deletion	Deletion	Deletion	0
55691	FRMD4A	Deletion	Deletion	Deletion	Deletion	Deletion	Deletion	Deletion	0	Deletion	Deletion	Deletion	Deletion	Deletion	0	Deletion	Deletion	Deletion	Deletion	Deletion	Deletion	Deletion	Deletion	Deletion	Deletion	Deletion	0	0	Deletion	Deletion	Deletion	Deletion	Deletion	Deletion	Deletion	Deletion	0	Deletion	Deletion	Deletion	Deletion	Deletion	Deletion	Deletion	Deletion	Deletion	Deletion	Deletion	0
2572	GAD2	Deletion	Deletion	Deletion	Deletion	Deletion	Deletion	Deletion	0	Deletion	Deletion	Deletion	Deletion	Deletion	0	Deletion	Deletion	Deletion	Deletion	Deletion	Deletion	Deletion	Deletion	Deletion	Deletion	Deletion	Deletion	Deletion	Deletion	Deletion	Deletion	Deletion	Deletion	Deletion	Deletion	Deletion	0	Deletion	Deletion	Deletion	Deletion	Deletion	Deletion	Deletion	Deletion	Deletion	Deletion	Deletion	0
105	ADARB2	Deletion	Deletion	Deletion	Deletion	Deletion	Deletion	Deletion	0	Deletion	Deletion	Deletion	Deletion	Deletion	0	Deletion	Deletion	Deletion	Deletion	Deletion	Deletion	Deletion	Deletion	Deletion	Deletion	Deletion	0	0	Deletion	Deletion	Deletion	Deletion	Deletion	Deletion	Deletion	Deletion	0	Deletion	Deletion	Deletion	Deletion	Deletion	Deletion	Deletion	Deletion	Deletion	Deletion	Deletion	0
57584	ARHGAP21	Deletion	Deletion	Deletion	Deletion	Deletion	Deletion	Deletion	0	Deletion	Deletion	Deletion	Deletion	Deletion	0	Deletion	Deletion	Deletion	Deletion	Deletion	Deletion	Deletion	Deletion	Deletion	Deletion	Deletion	Deletion	Deletion	Deletion	Deletion	Deletion	Deletion	Deletion	Deletion	Deletion	Deletion	0	Deletion	Deletion	Deletion	Deletion	Deletion	Deletion	Deletion	Deletion	Deletion	Deletion	Deletion	0
219670	ENKUR	Deletion	Deletion	Deletion	Deletion	Deletion	Deletion	Deletion	0	Deletion	Deletion	Deletion	Deletion	Deletion	0	Deletion	Deletion	Deletion	Deletion	Deletion	Deletion	Deletion	Deletion	Deletion	Deletion	Deletion	Deletion	Deletion	Deletion	Deletion	Deletion	Deletion	Deletion	Deletion	Deletion	Deletion	0	Deletion	Deletion	Deletion	Deletion	Deletion	Deletion	Deletion	Deletion	Deletion	Deletion	Deletion	0
57512	GPR158	Deletion	Deletion	Deletion	Deletion	Deletion	Deletion	Deletion	0	Deletion	Deletion	Deletion	Deletion	Deletion	0	Deletion	Deletion	Deletion	Deletion	Deletion	Deletion	Deletion	Deletion	Deletion	Deletion	Deletion	Deletion	Deletion	Deletion	Deletion	Deletion	Deletion	Deletion	Deletion	Deletion	Deletion	0	Deletion	Deletion	Deletion	Deletion	Deletion	Deletion	Deletion	Deletion	Deletion	Deletion	Deletion	0
56952	PRTFDC1	Deletion	Deletion	Deletion	Deletion	Deletion	Deletion	Deletion	0	Deletion	Deletion	Deletion	Deletion	Deletion	0	Deletion	Deletion	Deletion	Deletion	Deletion	Deletion	Deletion	Deletion	Deletion	Deletion	Deletion	Deletion	Deletion	Deletion	Deletion	Deletion	Deletion	Deletion	Deletion	Deletion	Deletion	0	Deletion	Deletion	Deletion	Deletion	Deletion	Deletion	Deletion	Deletion	Deletion	Deletion	Deletion	0
106480901	RN7SKP220	Deletion	Deletion	Deletion	Deletion	Deletion	Deletion	Deletion	0	Deletion	Deletion	Deletion	Deletion	Deletion	0	Deletion	Deletion	Deletion	Deletion	Deletion	Deletion	Deletion	Deletion	Deletion	Deletion	Deletion	Deletion	Deletion	Deletion	Deletion	Deletion	Deletion	Deletion	Deletion	Deletion	Deletion	0	Deletion	Deletion	Deletion	Deletion	Deletion	Deletion	Deletion	Deletion	Deletion	Deletion	Deletion	0
107063536	RN7SKP241	Deletion	Deletion	Deletion	Deletion	Deletion	Deletion	Deletion	0	Deletion	Deletion	Deletion	Deletion	Deletion	0	Deletion	Deletion	Deletion	Deletion	Deletion	Deletion	Deletion	Deletion	Deletion	Deletion	Deletion	Deletion	Deletion	Deletion	Deletion	Deletion	Deletion	Deletion	Deletion	Deletion	Deletion	0	Deletion	Deletion	Deletion	Deletion	Deletion	Deletion	Deletion	Deletion	Deletion	Deletion	Deletion	0
100873579	RNA5SP305	Deletion	Deletion	Deletion	Deletion	Deletion	Deletion	Deletion	0	Deletion	Deletion	Deletion	Deletion	Deletion	0	Deletion	Deletion	Deletion	Deletion	Deletion	Deletion	Deletion	Deletion	Deletion	Deletion	Deletion	Deletion	Deletion	Deletion	Deletion	Deletion	Deletion	Deletion	Deletion	Deletion	Deletion	0	Deletion	Deletion	Deletion	Deletion	Deletion	Deletion	Deletion	Deletion	Deletion	Deletion	Deletion	0
79896	THNSL1	Deletion	Deletion	Deletion	Deletion	Deletion	Deletion	Deletion	0	Deletion	Deletion	Deletion	Deletion	Deletion	0	Deletion	Deletion	Deletion	Deletion	Deletion	Deletion	Deletion	Deletion	Deletion	Deletion	Deletion	Deletion	Deletion	Deletion	Deletion	Deletion	Deletion	Deletion	Deletion	Deletion	Deletion	0	Deletion	Deletion	Deletion	Deletion	Deletion	Deletion	Deletion	Deletion	Deletion	Deletion	Deletion	0
80013	MINDY3	Deletion	Deletion	Deletion	Deletion	Deletion	Deletion	Deletion	0	Deletion	Deletion	Deletion	Deletion	Deletion	0	Deletion	Deletion	Deletion	Deletion	Deletion	Deletion	Deletion	Deletion	Deletion	Deletion	Deletion	0	0	Deletion	Deletion	Deletion	Deletion	Deletion	Deletion	Deletion	Deletion	0	Deletion	Deletion	Deletion	Deletion	Deletion	Deletion	Deletion	Deletion	Deletion	Deletion	Deletion	0
54518	APBB1IP	Deletion	Deletion	Deletion	Deletion	Deletion	Deletion	Deletion	0	Deletion	Deletion	Deletion	Deletion	Deletion	0	Deletion	Deletion	Deletion	Deletion	Deletion	Deletion	Deletion	Deletion	Deletion	Deletion	Deletion	Deletion	Deletion	Deletion	Deletion	Deletion	Deletion	Deletion	Deletion	Deletion	Deletion	0	Deletion	Deletion	Deletion	Deletion	Deletion	Deletion	Deletion	Deletion	Deletion	Deletion	Deletion	0
645528	FAM238A	Deletion	Deletion	Deletion	Deletion	Deletion	Deletion	Deletion	0	Deletion	Deletion	Deletion	Deletion	Deletion	0	Deletion	Deletion	Deletion	Deletion	Deletion	Deletion	Deletion	Deletion	Deletion	Deletion	Deletion	Deletion	Deletion	Deletion	Deletion	Deletion	Deletion	Deletion	Deletion	Deletion	Deletion	0	Deletion	Deletion	Deletion	Deletion	Deletion	Deletion	Deletion	Deletion	Deletion	Deletion	Deletion	0
693188	MIR603	Deletion	Deletion	Deletion	Deletion	Deletion	Deletion	Deletion	0	Deletion	Deletion	Deletion	Deletion	Deletion	0	Deletion	Deletion	Deletion	Deletion	Deletion	Deletion	Deletion	Deletion	Deletion	Deletion	Deletion	Deletion	Deletion	Deletion	Deletion	Deletion	Deletion	Deletion	Deletion	Deletion	Deletion	0	Deletion	Deletion	Deletion	Deletion	Deletion	Deletion	Deletion	Deletion	Deletion	Deletion	Deletion	0
100873581	RNA5SP307	Deletion	Deletion	Deletion	Deletion	Deletion	Deletion	Deletion	0	Deletion	Deletion	Deletion	Deletion	Deletion	0	Deletion	Deletion	Deletion	Deletion	Deletion	Deletion	Deletion	Deletion	Deletion	Deletion	Deletion	Deletion	Deletion	Deletion	Deletion	Deletion	Deletion	Deletion	Deletion	Deletion	Deletion	0	Deletion	Deletion	Deletion	Deletion	Deletion	Deletion	Deletion	Deletion	Deletion	Deletion	Deletion	0
282980	LINC00700	Deletion	Deletion	Deletion	Deletion	0	Deletion	Deletion	0	Deletion	Deletion	Deletion	Deletion	Deletion	0	Deletion	Deletion	Deletion	Deletion	Deletion	Deletion	Deletion	Deletion	Deletion	Deletion	Deletion	0	0	Deletion	Deletion	Deletion	Deletion	Deletion	Deletion	Deletion	Deletion	0	Deletion	Deletion	Deletion	Deletion	Deletion	Deletion	Deletion	Deletion	Deletion	Deletion	Deletion	0
5214	PFKP	Deletion	Deletion	Deletion	Deletion	Deletion	Deletion	Deletion	0	Deletion	Deletion	Deletion	Deletion	Deletion	0	Deletion	Deletion	Deletion	Deletion	Deletion	Deletion	Deletion	Deletion	Deletion	Deletion	Deletion	0	0	Deletion	Deletion	Deletion	Deletion	Deletion	Deletion	Deletion	Deletion	0	Deletion	Deletion	Deletion	Deletion	Deletion	Deletion	Deletion	Deletion	Deletion	Deletion	Deletion	0
10531	PITRM1	Deletion	Deletion	Deletion	Deletion	Deletion	Deletion	Deletion	0	Deletion	Deletion	Deletion	Deletion	Deletion	0	Deletion	Deletion	Deletion	Deletion	Deletion	Deletion	Deletion	Deletion	Deletion	Deletion	Deletion	0	0	Deletion	Deletion	Deletion	Deletion	Deletion	Deletion	Deletion	Deletion	0	Deletion	Deletion	Deletion	Deletion	Deletion	Deletion	Deletion	Deletion	Deletion	Deletion	Deletion	0
57118	CAMK1D	Deletion	Deletion	Deletion	Deletion	Deletion	Deletion	Deletion	0	Deletion	Deletion	Deletion	Deletion	Deletion	0	Deletion	Deletion	Deletion	Deletion	Deletion	Deletion	Deletion	Deletion	Deletion	Deletion	Deletion	0	0	Deletion	Deletion	Deletion	Deletion	Deletion	Deletion	Deletion	Deletion	0	Deletion	Deletion	Deletion	Deletion	Deletion	Deletion	Deletion	Deletion	Deletion	Deletion	Deletion	0
83643	CCDC3	Deletion	Deletion	Deletion	Deletion	Deletion	Deletion	Deletion	0	Deletion	Deletion	Deletion	Deletion	Deletion	0	Deletion	Deletion	Deletion	Deletion	Deletion	Deletion	Deletion	Deletion	Deletion	Deletion	Deletion	0	0	Deletion	Deletion	Deletion	Deletion	Deletion	Deletion	Deletion	Deletion	0	Deletion	Deletion	Deletion	Deletion	Deletion	Deletion	Deletion	Deletion	Deletion	Deletion	Deletion	0
100616151	MIR4480	Deletion	Deletion	Deletion	Deletion	Deletion	Deletion	Deletion	0	Deletion	Deletion	Deletion	Deletion	Deletion	0	Deletion	Deletion	Deletion	Deletion	Deletion	Deletion	Deletion	Deletion	Deletion	Deletion	Deletion	0	0	Deletion	Deletion	Deletion	Deletion	Deletion	Deletion	Deletion	Deletion	0	Deletion	Deletion	Deletion	Deletion	Deletion	Deletion	Deletion	Deletion	Deletion	Deletion	Deletion	0
100313841	MIR548Q	Deletion	Deletion	Deletion	Deletion	Deletion	Deletion	Deletion	0	Deletion	Deletion	Deletion	Deletion	Deletion	0	Deletion	Deletion	Deletion	Deletion	Deletion	Deletion	Deletion	Deletion	Deletion	Deletion	Deletion	0	0	Deletion	Deletion	Deletion	Deletion	Deletion	Deletion	Deletion	Deletion	0	Deletion	Deletion	Deletion	Deletion	Deletion	Deletion	Deletion	Deletion	Deletion	Deletion	Deletion	0
106481172	RNU6ATAC39P	Deletion	Deletion	Deletion	Deletion	Deletion	Deletion	Deletion	0	Deletion	Deletion	Deletion	Deletion	Deletion	0	Deletion	Deletion	Deletion	Deletion	Deletion	Deletion	Deletion	Deletion	Deletion	Deletion	Deletion	0	0	Deletion	Deletion	Deletion	Deletion	Deletion	Deletion	Deletion	Deletion	0	Deletion	Deletion	Deletion	Deletion	Deletion	Deletion	Deletion	Deletion	Deletion	Deletion	Deletion	0
79746	ECHDC3	Deletion	Deletion	Deletion	Deletion	Deletion	Deletion	Deletion	0	Deletion	Deletion	Deletion	Deletion	Deletion	0	Deletion	Deletion	Deletion	Deletion	Deletion	Deletion	Deletion	Deletion	Deletion	Deletion	Deletion	0	0	Deletion	Deletion	Deletion	Deletion	Deletion	Deletion	Deletion	Deletion	0	Deletion	Deletion	Deletion	Deletion	Deletion	Deletion	Deletion	Deletion	Deletion	Deletion	Deletion	0
100216001	LINC00704	Deletion	Deletion	Deletion	Deletion	Deletion	Deletion	Deletion	0	Deletion	Deletion	Deletion	Deletion	Deletion	0	Deletion	Deletion	Deletion	Deletion	Deletion	Deletion	Deletion	Deletion	Deletion	Deletion	Deletion	0	0	Deletion	Deletion	Deletion	Deletion	Deletion	Deletion	Deletion	Deletion	0	Deletion	Deletion	Deletion	Deletion	Deletion	Deletion	Deletion	Deletion	Deletion	Deletion	Deletion	0
338588	LINC00705	Deletion	Deletion	Deletion	Deletion	Deletion	Deletion	Deletion	0	Deletion	Deletion	Deletion	Deletion	Deletion	0	Deletion	Deletion	Deletion	Deletion	Deletion	Deletion	Deletion	Deletion	Deletion	Deletion	Deletion	0	0	Deletion	Deletion	Deletion	Deletion	Deletion	Deletion	Deletion	Deletion	0	Deletion	Deletion	Deletion	Deletion	Deletion	Deletion	Deletion	Deletion	Deletion	Deletion	Deletion	0
106479003	RNA5SP297	Deletion	Deletion	Deletion	Deletion	Deletion	Deletion	Deletion	0	Deletion	Deletion	Deletion	Deletion	Deletion	0	Deletion	Deletion	Deletion	Deletion	Deletion	Deletion	Deletion	Deletion	Deletion	Deletion	Deletion	0	0	Deletion	Deletion	Deletion	Deletion	Deletion	Deletion	Deletion	Deletion	0	Deletion	Deletion	Deletion	Deletion	Deletion	Deletion	Deletion	Deletion	Deletion	Deletion	Deletion	0
106480761	RNA5SP298	Deletion	Deletion	Deletion	Deletion	Deletion	Deletion	Deletion	0	Deletion	Deletion	Deletion	Deletion	Deletion	0	Deletion	Deletion	Deletion	Deletion	Deletion	Deletion	Deletion	Deletion	Deletion	Deletion	Deletion	0	0	Deletion	Deletion	Deletion	Deletion	Deletion	Deletion	Deletion	Deletion	0	Deletion	Deletion	Deletion	Deletion	Deletion	Deletion	Deletion	Deletion	Deletion	Deletion	Deletion	0
347688	TUBB8	Deletion	Deletion	Deletion	Deletion	Deletion	Deletion	Deletion	0	Deletion	Deletion	Deletion	Deletion	Deletion	0	Deletion	Deletion	Deletion	Deletion	Deletion	Deletion	Deletion	Deletion	Deletion	Deletion	Deletion	0	0	Deletion	Deletion	Deletion	Deletion	Deletion	Deletion	Deletion	Deletion	0	Deletion	Deletion	Deletion	Deletion	Deletion	Deletion	Deletion	Deletion	Deletion	Deletion	Deletion	0
10771	ZMYND11	Deletion	Deletion	Deletion	Deletion	Deletion	Deletion	Deletion	0	Deletion	Deletion	Deletion	Deletion	Deletion	0	Deletion	Deletion	Deletion	Deletion	Deletion	Deletion	Deletion	Deletion	Deletion	Deletion	Deletion	0	0	Deletion	Deletion	Deletion	Deletion	Deletion	Deletion	Deletion	Deletion	0	Deletion	Deletion	Deletion	Deletion	Deletion	Deletion	Deletion	Deletion	Deletion	Deletion	Deletion	0
94134	ARHGAP12	Deletion	Deletion	Deletion	Deletion	Deletion	Deletion	Deletion	0	Deletion	Deletion	Deletion	Deletion	Deletion	0	Deletion	Deletion	Deletion	Deletion	Deletion	Deletion	Deletion	Deletion	Deletion	Deletion	Deletion	Deletion	Deletion	Deletion	Deletion	Deletion	Deletion	Deletion	Deletion	Deletion	Deletion	0	Deletion	Deletion	Deletion	Deletion	Deletion	Deletion	Deletion	Deletion	Deletion	Deletion	Deletion	0
219681	ARMC3	Deletion	Deletion	Deletion	Deletion	Deletion	Deletion	Deletion	0	Deletion	Deletion	Deletion	Deletion	Deletion	0	Deletion	Deletion	Deletion	Deletion	Deletion	Deletion	Deletion	Deletion	Deletion	Deletion	Deletion	Deletion	Deletion	Deletion	Deletion	Deletion	Deletion	Deletion	Deletion	Deletion	Deletion	0	Deletion	Deletion	Deletion	Deletion	Deletion	Deletion	Deletion	Deletion	Deletion	Deletion	Deletion	0
387638	C10orf113	Deletion	Deletion	Deletion	Deletion	Deletion	Deletion	Deletion	0	Deletion	Deletion	Deletion	Deletion	Deletion	0	Deletion	Deletion	Deletion	Deletion	Deletion	Deletion	Deletion	Deletion	Deletion	Deletion	Deletion	Deletion	Deletion	Deletion	Deletion	Deletion	Deletion	Deletion	Deletion	Deletion	Deletion	0	Deletion	Deletion	Deletion	Deletion	Deletion	Deletion	Deletion	Deletion	Deletion	Deletion	Deletion	0
256815	C10orf67	Deletion	Deletion	Deletion	Deletion	Deletion	Deletion	Deletion	0	Deletion	Deletion	Deletion	Deletion	Deletion	0	Deletion	Deletion	Deletion	Deletion	Deletion	Deletion	Deletion	Deletion	Deletion	Deletion	Deletion	Deletion	Deletion	Deletion	Deletion	Deletion	Deletion	Deletion	Deletion	Deletion	Deletion	0	Deletion	Deletion	Deletion	Deletion	Deletion	Deletion	Deletion	Deletion	Deletion	Deletion	Deletion	0
399726	CASC10	Deletion	Deletion	Deletion	Deletion	Deletion	Deletion	Deletion	0	Deletion	Deletion	Deletion	Deletion	Deletion	0	Deletion	Deletion	Deletion	Deletion	Deletion	Deletion	Deletion	Deletion	Deletion	Deletion	Deletion	Deletion	Deletion	Deletion	Deletion	Deletion	Deletion	Deletion	Deletion	Deletion	Deletion	0	Deletion	Deletion	Deletion	Deletion	Deletion	Deletion	Deletion	Deletion	Deletion	Deletion	Deletion	0
64215	DNAJC1	Deletion	Deletion	Deletion	Deletion	Deletion	Deletion	Deletion	0	Deletion	Deletion	Deletion	Deletion	Deletion	0	Deletion	Deletion	Deletion	Deletion	Deletion	Deletion	Deletion	Deletion	Deletion	Deletion	Deletion	Deletion	Deletion	Deletion	Deletion	Deletion	Deletion	Deletion	Deletion	Deletion	Deletion	0	Deletion	Deletion	Deletion	Deletion	Deletion	Deletion	Deletion	Deletion	Deletion	Deletion	Deletion	0
340900	EBLN1	Deletion	Deletion	Deletion	Deletion	Deletion	Deletion	Deletion	0	Deletion	Deletion	Deletion	Deletion	Deletion	0	Deletion	Deletion	Deletion	Deletion	Deletion	Deletion	Deletion	Deletion	Deletion	Deletion	Deletion	Deletion	Deletion	Deletion	Deletion	Deletion	Deletion	Deletion	Deletion	Deletion	Deletion	0	Deletion	Deletion	Deletion	Deletion	Deletion	Deletion	Deletion	Deletion	Deletion	Deletion	Deletion	0
119180	LYZL2	Deletion	Deletion	Deletion	Deletion	Deletion	Deletion	Deletion	0	Deletion	Deletion	Deletion	Deletion	Deletion	0	Deletion	Deletion	Deletion	Deletion	Deletion	Deletion	Deletion	Deletion	Deletion	Deletion	Deletion	Deletion	Deletion	Deletion	Deletion	Deletion	Deletion	Deletion	Deletion	Deletion	Deletion	0	Deletion	Deletion	Deletion	Deletion	Deletion	Deletion	Deletion	Deletion	Deletion	Deletion	Deletion	0
340895	MALRD1	Deletion	Deletion	Deletion	Deletion	Deletion	Deletion	Deletion	0	Deletion	Deletion	Deletion	Deletion	Deletion	0	Deletion	Deletion	Deletion	Deletion	Deletion	Deletion	Deletion	Deletion	Deletion	Deletion	Deletion	Deletion	Deletion	Deletion	Deletion	Deletion	Deletion	Deletion	Deletion	Deletion	Deletion	0	Deletion	Deletion	Deletion	Deletion	Deletion	Deletion	Deletion	Deletion	Deletion	Deletion	Deletion	0
1326	MAP3K8	Deletion	Deletion	Deletion	Deletion	Deletion	Deletion	Deletion	0	Deletion	Deletion	Deletion	Deletion	Deletion	0	Deletion	Deletion	Deletion	Deletion	Deletion	Deletion	Deletion	Deletion	Deletion	Deletion	Deletion	Deletion	Deletion	Deletion	Deletion	Deletion	Deletion	Deletion	Deletion	Deletion	Deletion	0	Deletion	Deletion	Deletion	Deletion	Deletion	Deletion	Deletion	Deletion	Deletion	Deletion	Deletion	0
100302129	MIR1915	Deletion	Deletion	Deletion	Deletion	Deletion	Deletion	Deletion	0	Deletion	Deletion	Deletion	Deletion	Deletion	0	Deletion	Deletion	Deletion	Deletion	Deletion	Deletion	Deletion	Deletion	Deletion	Deletion	Deletion	Deletion	Deletion	Deletion	Deletion	Deletion	Deletion	Deletion	Deletion	Deletion	Deletion	0	Deletion	Deletion	Deletion	Deletion	Deletion	Deletion	Deletion	Deletion	Deletion	Deletion	Deletion	0
100616383	MIR4675	Deletion	Deletion	Deletion	Deletion	Deletion	Deletion	Deletion	0	Deletion	Deletion	Deletion	Deletion	Deletion	0	Deletion	Deletion	Deletion	Deletion	Deletion	Deletion	Deletion	Deletion	Deletion	Deletion	Deletion	Deletion	Deletion	Deletion	Deletion	Deletion	Deletion	Deletion	Deletion	Deletion	Deletion	0	Deletion	Deletion	Deletion	Deletion	Deletion	Deletion	Deletion	Deletion	Deletion	Deletion	Deletion	0
8028	MLLT10	Deletion	Deletion	Deletion	Deletion	Deletion	Deletion	Deletion	0	Deletion	Deletion	Deletion	Deletion	Deletion	0	Deletion	Deletion	Deletion	Deletion	Deletion	Deletion	Deletion	Deletion	Deletion	Deletion	Deletion	Deletion	Deletion	Deletion	Deletion	Deletion	Deletion	Deletion	Deletion	Deletion	Deletion	0	Deletion	Deletion	Deletion	Deletion	Deletion	Deletion	Deletion	Deletion	Deletion	Deletion	Deletion	0
22921	MSRB2	Deletion	Deletion	Deletion	Deletion	Deletion	Deletion	Deletion	0	Deletion	Deletion	Deletion	Deletion	Deletion	0	Deletion	Deletion	Deletion	Deletion	Deletion	Deletion	Deletion	Deletion	Deletion	Deletion	Deletion	Deletion	Deletion	Deletion	Deletion	Deletion	Deletion	Deletion	Deletion	Deletion	Deletion	0	Deletion	Deletion	Deletion	Deletion	Deletion	Deletion	Deletion	Deletion	Deletion	Deletion	Deletion	0
55149	MTPAP	Deletion	Deletion	Deletion	Deletion	Deletion	Deletion	Deletion	0	Deletion	Deletion	Deletion	Deletion	Deletion	0	Deletion	Deletion	Deletion	Deletion	Deletion	Deletion	Deletion	Deletion	Deletion	Deletion	Deletion	Deletion	Deletion	Deletion	Deletion	Deletion	Deletion	Deletion	Deletion	Deletion	Deletion	0	Deletion	Deletion	Deletion	Deletion	Deletion	Deletion	Deletion	Deletion	Deletion	Deletion	Deletion	0
10529	NEBL	Deletion	Deletion	Deletion	Deletion	Deletion	Deletion	Deletion	0	Deletion	Deletion	Deletion	Deletion	Deletion	0	Deletion	Deletion	Deletion	Deletion	Deletion	Deletion	Deletion	Deletion	Deletion	Deletion	Deletion	Deletion	Deletion	Deletion	Deletion	Deletion	Deletion	Deletion	Deletion	Deletion	Deletion	0	Deletion	Deletion	Deletion	Deletion	Deletion	Deletion	Deletion	Deletion	Deletion	Deletion	Deletion	0
220213	OTUD1	Deletion	Deletion	Deletion	Deletion	Deletion	Deletion	Deletion	0	Deletion	Deletion	Deletion	Deletion	Deletion	0	Deletion	Deletion	Deletion	Deletion	Deletion	Deletion	Deletion	Deletion	Deletion	Deletion	Deletion	Deletion	Deletion	Deletion	Deletion	Deletion	Deletion	Deletion	Deletion	Deletion	Deletion	0	Deletion	Deletion	Deletion	Deletion	Deletion	Deletion	Deletion	Deletion	Deletion	Deletion	Deletion	0
84898	PLXDC2	Deletion	Deletion	Deletion	Deletion	Deletion	Deletion	Deletion	0	Deletion	Deletion	Deletion	Deletion	Deletion	0	Deletion	Deletion	Deletion	Deletion	Deletion	Deletion	Deletion	Deletion	Deletion	Deletion	Deletion	Deletion	Deletion	Deletion	Deletion	Deletion	Deletion	Deletion	Deletion	Deletion	Deletion	0	Deletion	Deletion	Deletion	Deletion	Deletion	Deletion	Deletion	Deletion	Deletion	Deletion	Deletion	0
256297	PTF1A	Deletion	Deletion	Deletion	Deletion	Deletion	Deletion	Deletion	0	Deletion	Deletion	Deletion	Deletion	Deletion	0	Deletion	Deletion	Deletion	Deletion	Deletion	Deletion	Deletion	Deletion	Deletion	Deletion	Deletion	Deletion	Deletion	Deletion	Deletion	Deletion	Deletion	Deletion	Deletion	Deletion	Deletion	0	Deletion	Deletion	Deletion	Deletion	Deletion	Deletion	Deletion	Deletion	Deletion	Deletion	Deletion	0
106479192	RN7SKP219	Deletion	Deletion	Deletion	Deletion	Deletion	Deletion	Deletion	0	Deletion	Deletion	Deletion	Deletion	Deletion	0	Deletion	Deletion	Deletion	Deletion	Deletion	Deletion	Deletion	Deletion	Deletion	Deletion	Deletion	Deletion	Deletion	Deletion	Deletion	Deletion	Deletion	Deletion	Deletion	Deletion	Deletion	0	Deletion	Deletion	Deletion	Deletion	Deletion	Deletion	Deletion	Deletion	Deletion	Deletion	Deletion	0
106480844	RN7SKP37	Deletion	Deletion	Deletion	Deletion	Deletion	Deletion	Deletion	0	Deletion	Deletion	Deletion	Deletion	Deletion	0	Deletion	Deletion	Deletion	Deletion	Deletion	Deletion	Deletion	Deletion	Deletion	Deletion	Deletion	Deletion	Deletion	Deletion	Deletion	Deletion	Deletion	Deletion	Deletion	Deletion	Deletion	0	Deletion	Deletion	Deletion	Deletion	Deletion	Deletion	Deletion	Deletion	Deletion	Deletion	Deletion	0
106480988	RN7SL241P	Deletion	Deletion	Deletion	Deletion	Deletion	Deletion	Deletion	0	Deletion	Deletion	Deletion	Deletion	Deletion	0	Deletion	Deletion	Deletion	Deletion	Deletion	Deletion	Deletion	Deletion	Deletion	Deletion	Deletion	Deletion	Deletion	Deletion	Deletion	Deletion	Deletion	Deletion	Deletion	Deletion	Deletion	0	Deletion	Deletion	Deletion	Deletion	Deletion	Deletion	Deletion	Deletion	Deletion	Deletion	Deletion	0
106480939	RN7SL63P	Deletion	Deletion	Deletion	Deletion	Deletion	Deletion	Deletion	0	Deletion	Deletion	Deletion	Deletion	Deletion	0	Deletion	Deletion	Deletion	Deletion	Deletion	Deletion	Deletion	Deletion	Deletion	Deletion	Deletion	Deletion	Deletion	Deletion	Deletion	Deletion	Deletion	Deletion	Deletion	Deletion	Deletion	0	Deletion	Deletion	Deletion	Deletion	Deletion	Deletion	Deletion	Deletion	Deletion	Deletion	Deletion	0
100873578	RNA5SP304	Deletion	Deletion	Deletion	Deletion	Deletion	Deletion	Deletion	0	Deletion	Deletion	Deletion	Deletion	Deletion	0	Deletion	Deletion	Deletion	Deletion	Deletion	Deletion	Deletion	Deletion	Deletion	Deletion	Deletion	Deletion	Deletion	Deletion	Deletion	Deletion	Deletion	Deletion	Deletion	Deletion	Deletion	0	Deletion	Deletion	Deletion	Deletion	Deletion	Deletion	Deletion	Deletion	Deletion	Deletion	Deletion	0
387640	SKIDA1	Deletion	Deletion	Deletion	Deletion	Deletion	Deletion	Deletion	0	Deletion	Deletion	Deletion	Deletion	Deletion	0	Deletion	Deletion	Deletion	Deletion	Deletion	Deletion	Deletion	Deletion	Deletion	Deletion	Deletion	Deletion	Deletion	Deletion	Deletion	Deletion	Deletion	Deletion	Deletion	Deletion	Deletion	0	Deletion	Deletion	Deletion	Deletion	Deletion	Deletion	Deletion	Deletion	Deletion	Deletion	Deletion	0
221074	SLC39A12	Deletion	Deletion	Deletion	Deletion	Deletion	Deletion	Deletion	0	Deletion	Deletion	Deletion	Deletion	Deletion	0	Deletion	Deletion	Deletion	Deletion	Deletion	Deletion	Deletion	Deletion	Deletion	Deletion	Deletion	0	Deletion	Deletion	Deletion	Deletion	Deletion	Deletion	Deletion	Deletion	Deletion	0	Deletion	Deletion	Deletion	Deletion	Deletion	Deletion	Deletion	Deletion	Deletion	Deletion	Deletion	0
645954	SVILP1	Deletion	Deletion	Deletion	Deletion	Deletion	Deletion	Deletion	0	Deletion	Deletion	Deletion	Deletion	Deletion	0	Deletion	Deletion	Deletion	Deletion	Deletion	Deletion	Deletion	Deletion	Deletion	Deletion	Deletion	Deletion	Deletion	Deletion	Deletion	Deletion	Deletion	Deletion	Deletion	Deletion	Deletion	0	Deletion	Deletion	Deletion	Deletion	Deletion	Deletion	Deletion	Deletion	Deletion	Deletion	Deletion	0
6935	ZEB1	Deletion	Deletion	Deletion	Deletion	Deletion	Deletion	Deletion	0	Deletion	Deletion	Deletion	Deletion	Deletion	0	Deletion	Deletion	Deletion	Deletion	Deletion	Deletion	Deletion	Deletion	Deletion	Deletion	Deletion	Deletion	Deletion	Deletion	Deletion	Deletion	Deletion	Deletion	Deletion	Deletion	Deletion	0	Deletion	Deletion	Deletion	Deletion	Deletion	Deletion	Deletion	Deletion	Deletion	Deletion	Deletion	0
399708	LINC00701	Deletion	Deletion	Deletion	Deletion	0	Deletion	Deletion	0	Deletion	Deletion	Deletion	Deletion	Deletion	0	Deletion	Deletion	Deletion	Deletion	Deletion	Deletion	Deletion	Deletion	Deletion	Deletion	Deletion	0	0	Deletion	Deletion	Deletion	Deletion	Deletion	Deletion	Deletion	Deletion	0	Deletion	Deletion	Deletion	Deletion	Deletion	Deletion	Deletion	Deletion	Deletion	Deletion	Deletion	0
222389	BEND7	Deletion	Deletion	Deletion	Deletion	Deletion	Deletion	Deletion	0	Deletion	Deletion	Deletion	Deletion	Deletion	0	Deletion	Deletion	Deletion	Deletion	Deletion	Deletion	Deletion	Deletion	Deletion	Deletion	Deletion	0	0	Deletion	Deletion	Deletion	Deletion	Deletion	Deletion	Deletion	Deletion	0	Deletion	Deletion	Deletion	Deletion	Deletion	Deletion	Deletion	Deletion	Deletion	Deletion	Deletion	0
8872	CDC123	Deletion	Deletion	Deletion	Deletion	Deletion	Deletion	Deletion	0	Deletion	Deletion	Deletion	Deletion	Deletion	0	Deletion	Deletion	Deletion	Deletion	Deletion	Deletion	Deletion	Deletion	Deletion	Deletion	Deletion	0	0	Deletion	Deletion	Deletion	Deletion	Deletion	Deletion	Deletion	Deletion	0	Deletion	Deletion	Deletion	Deletion	Deletion	Deletion	Deletion	Deletion	Deletion	Deletion	Deletion	0
55526	DHTKD1	Deletion	Deletion	Deletion	Deletion	Deletion	Deletion	Deletion	0	Deletion	Deletion	Deletion	Deletion	Deletion	0	Deletion	Deletion	Deletion	Deletion	Deletion	Deletion	Deletion	Deletion	Deletion	Deletion	Deletion	0	0	Deletion	Deletion	Deletion	Deletion	Deletion	Deletion	Deletion	Deletion	0	Deletion	Deletion	Deletion	Deletion	Deletion	Deletion	Deletion	Deletion	Deletion	Deletion	Deletion	0
55388	MCM10	Deletion	Deletion	Deletion	Deletion	Deletion	Deletion	Deletion	0	Deletion	Deletion	Deletion	Deletion	Deletion	0	Deletion	Deletion	Deletion	Deletion	Deletion	Deletion	Deletion	Deletion	Deletion	Deletion	Deletion	0	0	Deletion	Deletion	Deletion	Deletion	Deletion	Deletion	Deletion	Deletion	0	Deletion	Deletion	Deletion	Deletion	Deletion	Deletion	Deletion	Deletion	Deletion	Deletion	Deletion	0
100616488	MIR548AK	Deletion	Deletion	Deletion	Deletion	Deletion	Deletion	Deletion	0	Deletion	Deletion	Deletion	Deletion	Deletion	0	Deletion	Deletion	Deletion	Deletion	Deletion	Deletion	Deletion	Deletion	Deletion	Deletion	Deletion	0	0	Deletion	Deletion	Deletion	Deletion	Deletion	Deletion	Deletion	Deletion	0	Deletion	Deletion	Deletion	Deletion	Deletion	Deletion	Deletion	Deletion	Deletion	Deletion	Deletion	0
11164	NUDT5	Deletion	Deletion	Deletion	Deletion	Deletion	Deletion	Deletion	0	Deletion	Deletion	Deletion	Deletion	Deletion	0	Deletion	Deletion	Deletion	Deletion	Deletion	Deletion	Deletion	Deletion	Deletion	Deletion	Deletion	0	0	Deletion	Deletion	Deletion	Deletion	Deletion	Deletion	Deletion	Deletion	0	Deletion	Deletion	Deletion	Deletion	Deletion	Deletion	Deletion	Deletion	Deletion	Deletion	Deletion	0
10133	OPTN	Deletion	Deletion	Deletion	Deletion	Deletion	Deletion	Deletion	0	Deletion	Deletion	Deletion	Deletion	Deletion	0	Deletion	Deletion	Deletion	Deletion	Deletion	Deletion	Deletion	Deletion	Deletion	Deletion	Deletion	0	0	Deletion	Deletion	Deletion	Deletion	Deletion	Deletion	Deletion	Deletion	0	Deletion	Deletion	Deletion	Deletion	Deletion	Deletion	Deletion	Deletion	Deletion	Deletion	Deletion	0
5264	PHYH	Deletion	Deletion	Deletion	Deletion	Deletion	Deletion	Deletion	0	Deletion	Deletion	Deletion	Deletion	Deletion	0	Deletion	Deletion	Deletion	Deletion	Deletion	Deletion	Deletion	Deletion	Deletion	Deletion	Deletion	0	0	Deletion	Deletion	Deletion	Deletion	Deletion	Deletion	Deletion	Deletion	0	Deletion	Deletion	Deletion	Deletion	Deletion	Deletion	Deletion	Deletion	Deletion	Deletion	Deletion	0
254427	PROSER2	Deletion	Deletion	Deletion	Deletion	Deletion	Deletion	Deletion	0	Deletion	Deletion	Deletion	Deletion	Deletion	0	Deletion	Deletion	Deletion	Deletion	Deletion	Deletion	Deletion	Deletion	Deletion	Deletion	Deletion	0	0	Deletion	Deletion	Deletion	Deletion	Deletion	Deletion	Deletion	Deletion	0	Deletion	Deletion	Deletion	Deletion	Deletion	Deletion	Deletion	Deletion	Deletion	Deletion	Deletion	0
8559	PRPF18	Deletion	Deletion	Deletion	Deletion	Deletion	Deletion	Deletion	0	Deletion	Deletion	Deletion	Deletion	Deletion	0	Deletion	Deletion	Deletion	Deletion	Deletion	Deletion	Deletion	Deletion	Deletion	Deletion	Deletion	0	0	Deletion	Deletion	Deletion	Deletion	Deletion	Deletion	Deletion	Deletion	0	Deletion	Deletion	Deletion	Deletion	Deletion	Deletion	Deletion	Deletion	Deletion	Deletion	Deletion	0
106479294	RN7SL198P	Deletion	Deletion	Deletion	Deletion	Deletion	Deletion	Deletion	0	Deletion	Deletion	Deletion	Deletion	Deletion	0	Deletion	Deletion	Deletion	Deletion	Deletion	Deletion	Deletion	Deletion	Deletion	Deletion	Deletion	0	0	Deletion	Deletion	Deletion	Deletion	Deletion	Deletion	Deletion	Deletion	0	Deletion	Deletion	Deletion	Deletion	Deletion	Deletion	Deletion	Deletion	Deletion	Deletion	Deletion	0
100873575	RNA5SP300	Deletion	Deletion	Deletion	Deletion	Deletion	Deletion	Deletion	0	Deletion	Deletion	Deletion	Deletion	Deletion	0	Deletion	Deletion	Deletion	Deletion	Deletion	Deletion	Deletion	Deletion	Deletion	Deletion	Deletion	0	0	Deletion	Deletion	Deletion	Deletion	Deletion	Deletion	Deletion	Deletion	0	Deletion	Deletion	Deletion	Deletion	Deletion	Deletion	Deletion	Deletion	Deletion	Deletion	Deletion	0
100873576	RNA5SP301	Deletion	Deletion	Deletion	Deletion	Deletion	Deletion	Deletion	0	Deletion	Deletion	Deletion	Deletion	Deletion	0	Deletion	Deletion	Deletion	Deletion	Deletion	Deletion	Deletion	Deletion	Deletion	Deletion	Deletion	0	0	Deletion	Deletion	Deletion	Deletion	Deletion	Deletion	Deletion	Deletion	0	Deletion	Deletion	Deletion	Deletion	Deletion	Deletion	Deletion	Deletion	Deletion	Deletion	Deletion	0
55176	SEC61A2	Deletion	Deletion	Deletion	Deletion	Deletion	Deletion	Deletion	0	Deletion	Deletion	Deletion	Deletion	Deletion	0	Deletion	Deletion	Deletion	Deletion	Deletion	Deletion	Deletion	Deletion	Deletion	Deletion	Deletion	0	0	Deletion	Deletion	Deletion	Deletion	Deletion	Deletion	Deletion	Deletion	0	Deletion	Deletion	Deletion	Deletion	Deletion	Deletion	Deletion	Deletion	Deletion	Deletion	Deletion	0
22929	SEPHS1	Deletion	Deletion	Deletion	Deletion	Deletion	Deletion	Deletion	0	Deletion	Deletion	Deletion	Deletion	Deletion	0	Deletion	Deletion	Deletion	Deletion	Deletion	Deletion	Deletion	Deletion	Deletion	Deletion	Deletion	0	0	Deletion	Deletion	Deletion	Deletion	Deletion	Deletion	Deletion	Deletion	0	Deletion	Deletion	Deletion	Deletion	Deletion	Deletion	Deletion	Deletion	Deletion	Deletion	Deletion	0
221044	UCMA	Deletion	Deletion	Deletion	Deletion	Deletion	Deletion	Deletion	0	Deletion	Deletion	Deletion	Deletion	Deletion	0	Deletion	Deletion	Deletion	Deletion	Deletion	Deletion	Deletion	Deletion	Deletion	Deletion	Deletion	0	0	Deletion	Deletion	Deletion	Deletion	Deletion	Deletion	Deletion	Deletion	0	Deletion	Deletion	Deletion	Deletion	Deletion	Deletion	Deletion	Deletion	Deletion	Deletion	Deletion	0
26019	UPF2	Deletion	Deletion	Deletion	Deletion	Deletion	Deletion	Deletion	0	Deletion	Deletion	Deletion	Deletion	Deletion	0	Deletion	Deletion	Deletion	Deletion	Deletion	Deletion	Deletion	Deletion	Deletion	Deletion	Deletion	0	0	Deletion	Deletion	Deletion	Deletion	Deletion	Deletion	Deletion	Deletion	0	Deletion	Deletion	Deletion	Deletion	Deletion	Deletion	Deletion	Deletion	Deletion	Deletion	Deletion	0
29903	CCDC106	0	0	0	0	0	0	0	Amplification	0	0	0	0	Amplification	0	Deletion	Amplification	0	0	0	Amplification	0	0	0	Amplification	0	Amplification	0	0	0	0	0	Amplification	Deletion	Amplification	Amplification	Deletion	Amplification	0	0	0	0	0	0	Amplification	0	Amplification	0	0
29924	EPN1	0	0	0	0	0	0	0	Amplification	0	0	0	0	Amplification	0	Deletion	Amplification	0	0	0	Amplification	0	0	0	Amplification	0	Amplification	0	0	0	0	0	Amplification	Deletion	Amplification	Amplification	Deletion	Amplification	0	0	0	0	0	0	Amplification	0	Amplification	0	0
84922	FIZ1	0	0	0	0	0	0	0	Amplification	0	0	0	0	Amplification	0	Deletion	Amplification	0	0	0	Amplification	0	0	0	Amplification	0	Amplification	0	0	0	0	0	Amplification	Deletion	Amplification	Amplification	Deletion	Amplification	0	0	0	0	0	0	Amplification	0	Amplification	0	0
204801	NLRP11	0	0	0	0	0	0	0	Amplification	0	0	0	0	Amplification	0	Deletion	Amplification	0	0	0	Amplification	0	0	0	Amplification	0	Amplification	0	0	0	0	0	Amplification	Deletion	Amplification	Amplification	Deletion	Amplification	0	0	0	0	0	0	Amplification	0	Amplification	0	0
338321	NLRP9	0	0	0	0	0	0	0	Amplification	0	0	0	0	Amplification	0	Deletion	Amplification	0	0	0	Amplification	0	0	0	Amplification	0	Amplification	0	0	0	0	0	Amplification	Deletion	Amplification	Amplification	Deletion	Amplification	0	0	0	0	0	0	Amplification	0	Amplification	0	0
342931	RFPL4A	0	0	0	0	0	0	0	Amplification	0	0	0	0	Amplification	0	Deletion	Amplification	0	0	0	Amplification	0	0	0	Amplification	0	Amplification	0	0	0	0	0	Amplification	Deletion	Amplification	Amplification	Deletion	Amplification	0	0	0	0	0	0	Amplification	0	Amplification	0	0
729974	RFPL4AL1	0	0	0	0	0	0	0	Amplification	0	0	0	0	Amplification	0	Deletion	Amplification	0	0	0	Amplification	0	0	0	Amplification	0	Amplification	0	0	0	0	0	Amplification	Deletion	Amplification	Amplification	Deletion	Amplification	0	0	0	0	0	0	Amplification	0	Amplification	0	0
106479143	RN7SKP109	0	0	0	0	0	0	0	Amplification	0	0	0	0	Amplification	0	Deletion	Amplification	0	0	0	Amplification	0	0	0	Amplification	0	Amplification	0	0	0	0	0	Amplification	Deletion	Amplification	Amplification	Deletion	Amplification	0	0	0	0	0	0	Amplification	0	Amplification	0	0
11338	U2AF2	0	0	0	0	0	0	0	Amplification	0	0	0	0	Amplification	0	Deletion	Amplification	0	0	0	Amplification	0	0	0	Amplification	0	Amplification	0	0	0	0	0	Amplification	Deletion	Amplification	Amplification	Deletion	Amplification	0	0	0	0	0	0	Amplification	0	Amplification	0	0
147807	ZNF524	0	0	0	0	0	0	0	Amplification	0	0	0	0	Amplification	0	Deletion	Amplification	0	0	0	Amplification	0	0	0	Amplification	0	Amplification	0	0	0	0	0	Amplification	Deletion	Amplification	Amplification	Deletion	Amplification	0	0	0	0	0	0	Amplification	0	Amplification	0	0
163033	ZNF579	0	0	0	0	0	0	0	Amplification	0	0	0	0	Amplification	0	Deletion	Amplification	0	0	0	Amplification	0	0	0	Amplification	0	Amplification	0	0	0	0	0	Amplification	Deletion	Amplification	Amplification	Deletion	Amplification	0	0	0	0	0	0	Amplification	0	Amplification	0	0
51157	ZNF580	0	0	0	0	0	0	0	Amplification	0	0	0	0	Amplification	0	Deletion	Amplification	0	0	0	Amplification	0	0	0	Amplification	0	Amplification	0	0	0	0	0	Amplification	Deletion	Amplification	Amplification	Deletion	Amplification	0	0	0	0	0	0	Amplification	0	Amplification	0	0
51545	ZNF581	0	0	0	0	0	0	0	Amplification	0	0	0	0	Amplification	0	Deletion	Amplification	0	0	0	Amplification	0	0	0	Amplification	0	Amplification	0	0	0	0	0	Amplification	Deletion	Amplification	Amplification	Deletion	Amplification	0	0	0	0	0	0	Amplification	0	Amplification	0	0
147808	ZNF784	0	0	0	0	0	0	0	Amplification	0	0	0	0	Amplification	0	Deletion	Amplification	0	0	0	Amplification	0	0	0	Amplification	0	Amplification	0	0	0	0	0	Amplification	Deletion	Amplification	Amplification	Deletion	Amplification	0	0	0	0	0	0	Amplification	0	Amplification	0	0
100507290	ZNF865	0	0	0	0	0	0	0	Amplification	0	0	0	0	Amplification	0	Deletion	Amplification	0	0	0	Amplification	0	0	0	Amplification	0	Amplification	0	0	0	0	0	Amplification	Deletion	Amplification	Amplification	Deletion	Amplification	0	0	0	0	0	0	Amplification	0	Amplification	0	0
9907	AP5Z1	Amplification	Amplification	Amplification	Amplification	0	Amplification	Amplification	Amplification	Amplification	Amplification	Amplification	Amplification	Amplification	0	Amplification	Amplification	Amplification	Amplification	Amplification	Amplification	0	Amplification	Amplification	Amplification	Amplification	Amplification	0	Amplification	0	Amplification	Amplification	Amplification	Amplification	Amplification	Amplification	Amplification	Amplification	Amplification	0	Amplification	0	0	Amplification	Amplification	Amplification	Amplification	Amplification	Amplification
56913	C1GALT1	Amplification	Amplification	Amplification	Amplification	0	Amplification	Amplification	Amplification	Amplification	Amplification	Amplification	Amplification	Amplification	0	Amplification	Amplification	Amplification	Amplification	Amplification	Amplification	0	Amplification	Amplification	Amplification	Amplification	Amplification	0	Amplification	0	Amplification	Amplification	Amplification	Amplification	Amplification	Amplification	Amplification	Amplification	Amplification	0	Amplification	0	0	Amplification	Amplification	Amplification	Amplification	Amplification	Amplification
79034	C7orf26	Amplification	Amplification	Amplification	Amplification	0	Amplification	Amplification	Amplification	Amplification	Amplification	Amplification	Amplification	Amplification	0	Amplification	Amplification	Amplification	Amplification	Amplification	Amplification	0	Amplification	Amplification	Amplification	Amplification	Amplification	0	Amplification	0	Amplification	Amplification	Amplification	Amplification	Amplification	Amplification	Amplification	Amplification	Amplification	0	Amplification	0	0	Amplification	Amplification	Amplification	Amplification	Amplification	Amplification
221960	CCZ1B	Amplification	Amplification	Amplification	Amplification	0	Amplification	Amplification	Amplification	Amplification	Amplification	Amplification	Amplification	Amplification	0	Amplification	Amplification	Amplification	Amplification	Amplification	Amplification	0	Amplification	Amplification	Amplification	Amplification	Amplification	0	Amplification	0	Amplification	Amplification	Amplification	Amplification	Amplification	Amplification	Amplification	Amplification	Amplification	0	Amplification	0	0	Amplification	Amplification	Amplification	Amplification	Amplification	Amplification
340267	COL28A1	Amplification	Amplification	Amplification	Amplification	0	Amplification	Amplification	Amplification	Amplification	Amplification	Amplification	Amplification	Amplification	0	Amplification	Amplification	Amplification	Amplification	Amplification	Amplification	0	Amplification	Amplification	Amplification	Amplification	Amplification	0	Amplification	0	Amplification	Amplification	Amplification	Amplification	Amplification	Amplification	Amplification	Amplification	Amplification	0	Amplification	0	0	Amplification	Amplification	Amplification	Amplification	Amplification	Amplification
100505381	EGID-100505381	Amplification	Amplification	Amplification	Amplification	0	Amplification	Amplification	Amplification	Amplification	Amplification	Amplification	Amplification	Amplification	0	Amplification	Amplification	Amplification	Amplification	Amplification	Amplification	0	Amplification	Amplification	Amplification	Amplification	Amplification	0	Amplification	0	Amplification	Amplification	Amplification	Amplification	Amplification	Amplification	Amplification	Amplification	Amplification	0	Amplification	0	0	Amplification	Amplification	Amplification	Amplification	Amplification	Amplification
221937	FOXK1	Amplification	Amplification	Amplification	Amplification	0	Amplification	Amplification	Amplification	Amplification	Amplification	Amplification	Amplification	Amplification	0	Amplification	Amplification	Amplification	Amplification	Amplification	Amplification	0	Amplification	Amplification	Amplification	Amplification	Amplification	0	Amplification	0	Amplification	Amplification	Amplification	Amplification	Amplification	Amplification	Amplification	Amplification	Amplification	0	Amplification	0	0	Amplification	Amplification	Amplification	Amplification	Amplification	Amplification
113263	GLCCI1	Amplification	Amplification	Amplification	Amplification	0	Amplification	Amplification	Amplification	Amplification	Amplification	Amplification	Amplification	Amplification	0	Amplification	Amplification	Amplification	Amplification	Amplification	Amplification	0	Amplification	Amplification	Amplification	Amplification	Amplification	0	Amplification	0	Amplification	Amplification	Amplification	Amplification	Amplification	Amplification	Amplification	Amplification	Amplification	0	Amplification	0	0	Amplification	Amplification	Amplification	Amplification	Amplification	Amplification
3382	ICA1	Amplification	Amplification	Amplification	Amplification	0	Amplification	Amplification	Amplification	Amplification	Amplification	Amplification	Amplification	Amplification	0	Amplification	Amplification	Amplification	Amplification	Amplification	Amplification	0	Amplification	Amplification	Amplification	Amplification	Amplification	0	Amplification	0	Amplification	Amplification	Amplification	Amplification	Amplification	Amplification	Amplification	Amplification	Amplification	0	Amplification	0	0	Amplification	Amplification	Amplification	Amplification	Amplification	Amplification
54468	MIOS	Amplification	Amplification	Amplification	Amplification	0	Amplification	Amplification	Amplification	Amplification	Amplification	Amplification	Amplification	Amplification	0	Amplification	Amplification	Amplification	Amplification	Amplification	Amplification	0	Amplification	Amplification	Amplification	Amplification	Amplification	0	Amplification	0	Amplification	Amplification	Amplification	Amplification	Amplification	Amplification	Amplification	Amplification	Amplification	0	Amplification	0	0	Amplification	Amplification	Amplification	Amplification	Amplification	Amplification
100500886	MIR3683	Amplification	Amplification	Amplification	Amplification	0	Amplification	Amplification	Amplification	Amplification	Amplification	Amplification	Amplification	Amplification	0	Amplification	Amplification	Amplification	Amplification	Amplification	Amplification	0	Amplification	Amplification	Amplification	Amplification	Amplification	0	Amplification	0	Amplification	Amplification	Amplification	Amplification	Amplification	Amplification	Amplification	Amplification	Amplification	0	Amplification	0	0	Amplification	Amplification	Amplification	Amplification	Amplification	Amplification
100616465	MIR4656	Amplification	Amplification	Amplification	Amplification	0	Amplification	Amplification	Amplification	Amplification	Amplification	Amplification	Amplification	Amplification	0	Amplification	Amplification	Amplification	Amplification	Amplification	Amplification	0	Amplification	Amplification	Amplification	Amplification	Amplification	0	Amplification	0	Amplification	Amplification	Amplification	Amplification	Amplification	Amplification	Amplification	Amplification	Amplification	0	Amplification	0	0	Amplification	Amplification	Amplification	Amplification	Amplification	Amplification
56903	PAPOLB	Amplification	Amplification	Amplification	Amplification	0	Amplification	Amplification	Amplification	Amplification	Amplification	Amplification	Amplification	Amplification	0	Amplification	Amplification	Amplification	Amplification	Amplification	Amplification	0	Amplification	Amplification	Amplification	Amplification	Amplification	0	Amplification	0	Amplification	Amplification	Amplification	Amplification	Amplification	Amplification	Amplification	Amplification	Amplification	0	Amplification	0	0	Amplification	Amplification	Amplification	Amplification	Amplification	Amplification
441194	PMS2CL	Amplification	Amplification	Amplification	Amplification	0	Amplification	Amplification	Amplification	Amplification	Amplification	Amplification	Amplification	Amplification	0	Amplification	Amplification	Amplification	Amplification	Amplification	Amplification	0	Amplification	Amplification	Amplification	Amplification	Amplification	0	Amplification	0	Amplification	Amplification	Amplification	Amplification	Amplification	Amplification	Amplification	Amplification	Amplification	0	Amplification	0	0	Amplification	Amplification	Amplification	Amplification	Amplification	Amplification
55698	RADIL	Amplification	Amplification	Amplification	Amplification	0	Amplification	Amplification	Amplification	Amplification	Amplification	Amplification	Amplification	Amplification	0	Amplification	Amplification	Amplification	Amplification	Amplification	Amplification	0	Amplification	Amplification	Amplification	Amplification	Amplification	0	Amplification	0	Amplification	Amplification	Amplification	Amplification	Amplification	Amplification	Amplification	Amplification	Amplification	0	Amplification	0	0	Amplification	Amplification	Amplification	Amplification	Amplification	Amplification
57786	RBAK	Amplification	Amplification	Amplification	Amplification	0	Amplification	Amplification	Amplification	Amplification	Amplification	Amplification	Amplification	Amplification	0	Amplification	Amplification	Amplification	Amplification	Amplification	Amplification	0	Amplification	Amplification	Amplification	Amplification	Amplification	0	Amplification	0	Amplification	Amplification	Amplification	Amplification	Amplification	Amplification	Amplification	Amplification	Amplification	0	Amplification	0	0	Amplification	Amplification	Amplification	Amplification	Amplification	Amplification
441191	RNF216P1	Amplification	Amplification	Amplification	Amplification	0	Amplification	Amplification	Amplification	Amplification	Amplification	Amplification	Amplification	Amplification	0	Amplification	Amplification	Amplification	Amplification	Amplification	Amplification	0	Amplification	Amplification	Amplification	Amplification	Amplification	0	Amplification	0	Amplification	Amplification	Amplification	Amplification	Amplification	Amplification	Amplification	Amplification	Amplification	0	Amplification	0	0	Amplification	Amplification	Amplification	Amplification	Amplification	Amplification
6119	RPA3	Amplification	Amplification	Amplification	Amplification	0	Amplification	Amplification	Amplification	Amplification	Amplification	Amplification	Amplification	Amplification	0	Amplification	Amplification	Amplification	Amplification	Amplification	Amplification	0	Amplification	Amplification	Amplification	Amplification	Amplification	0	Amplification	0	Amplification	Amplification	Amplification	Amplification	Amplification	Amplification	Amplification	Amplification	Amplification	0	Amplification	0	0	Amplification	Amplification	Amplification	Amplification	Amplification	Amplification
728194	RSPH10B2	Amplification	Amplification	Amplification	Amplification	0	Amplification	Amplification	Amplification	Amplification	Amplification	Amplification	Amplification	Amplification	0	Amplification	Amplification	Amplification	Amplification	Amplification	Amplification	0	Amplification	Amplification	Amplification	Amplification	Amplification	0	Amplification	0	Amplification	Amplification	Amplification	Amplification	Amplification	Amplification	Amplification	Amplification	Amplification	0	Amplification	0	0	Amplification	Amplification	Amplification	Amplification	Amplification	Amplification
26100	WIPI2	Amplification	Amplification	Amplification	Amplification	0	Amplification	Amplification	Amplification	Amplification	Amplification	Amplification	Amplification	Amplification	0	Amplification	Amplification	Amplification	Amplification	Amplification	Amplification	0	Amplification	Amplification	Amplification	Amplification	Amplification	0	Amplification	0	Amplification	Amplification	Amplification	Amplification	Amplification	Amplification	Amplification	Amplification	Amplification	0	Amplification	0	0	Amplification	Amplification	Amplification	Amplification	Amplification	Amplification
55146	ZDHHC4	Amplification	Amplification	Amplification	Amplification	0	Amplification	Amplification	Amplification	Amplification	Amplification	Amplification	Amplification	Amplification	0	Amplification	Amplification	Amplification	Amplification	Amplification	Amplification	0	Amplification	Amplification	Amplification	Amplification	Amplification	0	Amplification	0	Amplification	Amplification	Amplification	Amplification	Amplification	Amplification	Amplification	Amplification	Amplification	0	Amplification	0	0	Amplification	Amplification	Amplification	Amplification	Amplification	Amplification
7559	ZNF12	Amplification	Amplification	Amplification	Amplification	0	Amplification	Amplification	Amplification	Amplification	Amplification	Amplification	Amplification	Amplification	0	Amplification	Amplification	Amplification	Amplification	Amplification	Amplification	0	Amplification	Amplification	Amplification	Amplification	Amplification	0	Amplification	0	Amplification	Amplification	Amplification	Amplification	Amplification	Amplification	Amplification	Amplification	Amplification	0	Amplification	0	0	Amplification	Amplification	Amplification	Amplification	Amplification	Amplification
54753	ZNF853	Amplification	Amplification	Amplification	Amplification	0	Amplification	Amplification	Amplification	Amplification	Amplification	Amplification	Amplification	Amplification	0	Amplification	Amplification	Amplification	Amplification	Amplification	Amplification	0	Amplification	Amplification	Amplification	Amplification	Amplification	0	Amplification	0	Amplification	Amplification	Amplification	Amplification	Amplification	Amplification	Amplification	Amplification	Amplification	0	Amplification	0	0	Amplification	Amplification	Amplification	Amplification	Amplification	Amplification
645700	ZNF890P	Amplification	Amplification	Amplification	Amplification	0	Amplification	Amplification	Amplification	Amplification	Amplification	Amplification	Amplification	Amplification	0	Amplification	Amplification	Amplification	Amplification	Amplification	Amplification	0	Amplification	Amplification	Amplification	Amplification	Amplification	0	Amplification	0	Amplification	Amplification	Amplification	Amplification	Amplification	Amplification	Amplification	Amplification	Amplification	0	Amplification	0	0	Amplification	Amplification	Amplification	Amplification	Amplification	Amplification
148170	CDC42EP5	0	0	0	0	0	0	0	Amplification	0	Deletion	0	0	Amplification	0	Deletion	Amplification	0	0	0	Amplification	0	0	0	Amplification	0	Amplification	0	0	0	0	0	Amplification	Deletion	Amplification	Amplification	Deletion	Amplification	0	0	0	0	0	0	Amplification	0	Amplification	0	0
90011	KIR3DX1	0	0	0	0	0	0	0	Amplification	0	Deletion	0	0	Amplification	0	Deletion	Amplification	0	0	0	Amplification	0	0	0	Amplification	0	Amplification	0	0	0	0	0	Amplification	Deletion	Amplification	Amplification	Deletion	Amplification	0	0	0	0	0	0	Amplification	0	Amplification	0	0
3904	LAIR2	0	0	0	0	0	0	0	Amplification	0	Deletion	0	0	Amplification	0	Deletion	Amplification	0	0	0	Amplification	0	0	0	Amplification	0	Amplification	0	0	0	0	0	Amplification	Deletion	Amplification	Amplification	Deletion	Amplification	0	0	0	0	0	0	Amplification	0	Amplification	0	0
114823	LENG8	0	0	0	0	0	0	0	Amplification	0	Deletion	0	0	Amplification	0	Deletion	Amplification	0	0	0	Amplification	0	0	0	Amplification	0	Amplification	0	0	0	0	0	Amplification	Deletion	Amplification	Amplification	Deletion	Amplification	0	0	0	0	0	0	Amplification	0	Amplification	0	0
94059	LENG9	0	0	0	0	0	0	0	Amplification	0	Deletion	0	0	Amplification	0	Deletion	Amplification	0	0	0	Amplification	0	0	0	Amplification	0	Amplification	0	0	0	0	0	Amplification	Deletion	Amplification	Amplification	Deletion	Amplification	0	0	0	0	0	0	Amplification	0	Amplification	0	0
1956	EGFR	Amplification	Amplification	Amplification	Amplification	Amplification	Amplification	Amplification	Amplification	Amplification	Amplification	Amplification	Amplification	Amplification	Amplification	Amplification	Amplification	Amplification	Amplification	Amplification	Amplification	Amplification	Amplification	Amplification	Amplification	Amplification	Amplification	Amplification	Amplification	0	Amplification	Amplification	Amplification	Amplification	Amplification	Amplification	Amplification	Amplification	Amplification	Amplification	Amplification	Amplification	0	Amplification	Amplification	Amplification	Amplification	Amplification	Amplification
23080	AVL9	Amplification	Amplification	Amplification	Amplification	Amplification	Amplification	Amplification	Amplification	Amplification	Amplification	Amplification	Amplification	Amplification	0	Amplification	Amplification	Amplification	Amplification	Amplification	Amplification	0	Amplification	Amplification	Amplification	Amplification	Amplification	0	Amplification	0	Amplification	Amplification	Amplification	Amplification	Amplification	Amplification	Amplification	Amplification	Amplification	Amplification	Amplification	0	0	Amplification	Amplification	Amplification	Amplification	Amplification	Amplification
11328	FKBP9	Amplification	Amplification	Amplification	Amplification	Amplification	Amplification	Amplification	Amplification	Amplification	Amplification	Amplification	Amplification	Amplification	0	Amplification	Amplification	Amplification	Amplification	Amplification	Amplification	0	Amplification	Amplification	Amplification	Amplification	Amplification	0	Amplification	0	Amplification	Amplification	Amplification	Amplification	Amplification	Amplification	Amplification	Amplification	Amplification	Amplification	Amplification	0	0	Amplification	Amplification	Amplification	Amplification	Amplification	Amplification
6795	AURKC	0	0	0	0	0	0	0	Amplification	0	0	0	0	Amplification	0	Deletion	Amplification	0	0	0	Amplification	0	0	0	Amplification	0	Amplification	Amplification	0	0	0	0	Amplification	Deletion	Amplification	Amplification	Deletion	Amplification	0	0	0	0	0	0	Amplification	0	Amplification	0	0
147685	C19orf18	0	0	0	0	0	0	0	Amplification	0	0	0	0	Amplification	0	Deletion	Amplification	0	0	0	Amplification	0	0	0	Amplification	0	Amplification	Amplification	0	0	0	0	Amplification	Deletion	Amplification	Amplification	Deletion	Amplification	0	0	0	0	0	0	Amplification	0	Amplification	0	0
503835	DUXA	0	0	0	0	0	0	0	Amplification	0	0	0	0	Amplification	0	Deletion	Amplification	0	0	0	Amplification	0	0	0	Amplification	0	Amplification	Amplification	0	0	0	0	Amplification	Deletion	Amplification	Amplification	Deletion	Amplification	0	0	0	0	0	0	Amplification	0	Amplification	0	0
85569	GALP	0	0	0	0	0	0	0	Amplification	0	0	0	0	Amplification	0	Deletion	Amplification	0	0	0	Amplification	0	0	0	Amplification	0	Amplification	Amplification	0	0	0	0	Amplification	Deletion	Amplification	Amplification	Deletion	Amplification	0	0	0	0	0	0	Amplification	0	Amplification	0	0
100073347	MIMT1	0	0	0	0	0	0	0	Amplification	0	0	0	0	Amplification	0	Deletion	Amplification	0	0	0	Amplification	0	0	0	Amplification	0	Amplification	Amplification	0	0	0	0	Amplification	Deletion	Amplification	Amplification	Deletion	Amplification	0	0	0	0	0	0	Amplification	0	Amplification	0	0
126204	NLRP13	0	0	0	0	0	0	0	Amplification	0	0	0	0	Amplification	0	Deletion	Amplification	0	0	0	Amplification	0	0	0	Amplification	0	Amplification	Amplification	0	0	0	0	Amplification	Deletion	Amplification	Amplification	Deletion	Amplification	0	0	0	0	0	0	Amplification	0	Amplification	0	0
147945	NLRP4	0	0	0	0	0	0	0	Amplification	0	0	0	0	Amplification	0	Deletion	Amplification	0	0	0	Amplification	0	0	0	Amplification	0	Amplification	Amplification	0	0	0	0	Amplification	Deletion	Amplification	Amplification	Deletion	Amplification	0	0	0	0	0	0	Amplification	0	Amplification	0	0
126206	NLRP5	0	0	0	0	0	0	0	Amplification	0	0	0	0	Amplification	0	Deletion	Amplification	0	0	0	Amplification	0	0	0	Amplification	0	Amplification	Amplification	0	0	0	0	Amplification	Deletion	Amplification	Amplification	Deletion	Amplification	0	0	0	0	0	0	Amplification	0	Amplification	0	0
126205	NLRP8	0	0	0	0	0	0	0	Amplification	0	0	0	0	Amplification	0	Deletion	Amplification	0	0	0	Amplification	0	0	0	Amplification	0	Amplification	Amplification	0	0	0	0	Amplification	Deletion	Amplification	Amplification	Deletion	Amplification	0	0	0	0	0	0	Amplification	0	Amplification	0	0
5178	PEG3	0	0	0	0	0	0	0	Amplification	0	0	0	0	Amplification	0	Deletion	Amplification	0	0	0	Amplification	0	0	0	Amplification	0	Amplification	Amplification	0	0	0	0	Amplification	Deletion	Amplification	Amplification	Deletion	Amplification	0	0	0	0	0	0	Amplification	0	Amplification	0	0
147670	SMIM17	0	0	0	0	0	0	0	Amplification	0	0	0	0	Amplification	0	Deletion	Amplification	0	0	0	Amplification	0	0	0	Amplification	0	Amplification	Amplification	0	0	0	0	Amplification	Deletion	Amplification	Amplification	Deletion	Amplification	0	0	0	0	0	0	Amplification	0	Amplification	0	0
57663	USP29	0	0	0	0	0	0	0	Amplification	0	0	0	0	Amplification	0	Deletion	Amplification	0	0	0	Amplification	0	0	0	Amplification	0	Amplification	Amplification	0	0	0	0	Amplification	Deletion	Amplification	Amplification	Deletion	Amplification	0	0	0	0	0	0	Amplification	0	Amplification	0	0
57191	VN1R1	0	0	0	0	0	0	0	Amplification	0	0	0	0	Amplification	0	Deletion	Amplification	0	0	0	Amplification	0	0	0	Amplification	0	Amplification	Amplification	0	0	0	0	Amplification	Deletion	Amplification	Amplification	Deletion	Amplification	0	0	0	0	0	0	Amplification	0	Amplification	0	0
140612	ZFP28	0	0	0	0	0	0	0	Amplification	0	0	0	0	Amplification	0	Deletion	Amplification	0	0	0	Amplification	0	0	0	Amplification	0	Amplification	Amplification	0	0	0	0	Amplification	Deletion	Amplification	Amplification	Deletion	Amplification	0	0	0	0	0	0	Amplification	0	Amplification	0	0
284307	ZIK1	0	0	0	0	0	0	0	Amplification	0	0	0	0	Amplification	0	Deletion	Amplification	0	0	0	Amplification	0	0	0	Amplification	0	Amplification	Amplification	0	0	0	0	Amplification	Deletion	Amplification	Amplification	Deletion	Amplification	0	0	0	0	0	0	Amplification	0	Amplification	0	0
23619	ZIM2	0	0	0	0	0	0	0	Amplification	0	0	0	0	Amplification	0	Deletion	Amplification	0	0	0	Amplification	0	0	0	Amplification	0	Amplification	Amplification	0	0	0	0	Amplification	Deletion	Amplification	Amplification	Deletion	Amplification	0	0	0	0	0	0	Amplification	0	Amplification	0	0
114026	ZIM3	0	0	0	0	0	0	0	Amplification	0	0	0	0	Amplification	0	Deletion	Amplification	0	0	0	Amplification	0	0	0	Amplification	0	Amplification	Amplification	0	0	0	0	Amplification	Deletion	Amplification	Amplification	Deletion	Amplification	0	0	0	0	0	0	Amplification	0	Amplification	0	0
7693	ZNF134	0	0	0	0	0	0	0	Amplification	0	0	0	0	Amplification	0	Deletion	Amplification	0	0	0	Amplification	0	0	0	Amplification	0	Amplification	Amplification	0	0	0	0	Amplification	Deletion	Amplification	Amplification	Deletion	Amplification	0	0	0	0	0	0	Amplification	0	Amplification	0	0
7710	ZNF154	0	0	0	0	0	0	0	Amplification	0	0	0	0	Amplification	0	Deletion	Amplification	0	0	0	Amplification	0	0	0	Amplification	0	Amplification	Amplification	0	0	0	0	Amplification	Deletion	Amplification	Amplification	Deletion	Amplification	0	0	0	0	0	0	Amplification	0	Amplification	0	0
7565	ZNF17	0	0	0	0	0	0	0	Amplification	0	0	0	0	Amplification	0	Deletion	Amplification	0	0	0	Amplification	0	0	0	Amplification	0	Amplification	Amplification	0	0	0	0	Amplification	Deletion	Amplification	Amplification	Deletion	Amplification	0	0	0	0	0	0	Amplification	0	Amplification	0	0
10520	ZNF211	0	0	0	0	0	0	0	Amplification	0	0	0	0	Amplification	0	Deletion	Amplification	0	0	0	Amplification	0	0	0	Amplification	0	Amplification	Amplification	0	0	0	0	Amplification	Deletion	Amplification	Amplification	Deletion	Amplification	0	0	0	0	0	0	Amplification	0	Amplification	0	0
10172	ZNF256	0	0	0	0	0	0	0	Amplification	0	0	0	0	Amplification	0	Deletion	Amplification	0	0	0	Amplification	0	0	0	Amplification	0	Amplification	Amplification	0	0	0	0	Amplification	Deletion	Amplification	Amplification	Deletion	Amplification	0	0	0	0	0	0	Amplification	0	Amplification	0	0
9422	ZNF264	0	0	0	0	0	0	0	Amplification	0	0	0	0	Amplification	0	Deletion	Amplification	0	0	0	Amplification	0	0	0	Amplification	0	Amplification	Amplification	0	0	0	0	Amplification	Deletion	Amplification	Amplification	Deletion	Amplification	0	0	0	0	0	0	Amplification	0	Amplification	0	0
57343	ZNF304	0	0	0	0	0	0	0	Amplification	0	0	0	0	Amplification	0	Deletion	Amplification	0	0	0	Amplification	0	0	0	Amplification	0	Amplification	Amplification	0	0	0	0	Amplification	Deletion	Amplification	Amplification	Deletion	Amplification	0	0	0	0	0	0	Amplification	0	Amplification	0	0
55659	ZNF416	0	0	0	0	0	0	0	Amplification	0	0	0	0	Amplification	0	Deletion	Amplification	0	0	0	Amplification	0	0	0	Amplification	0	Amplification	Amplification	0	0	0	0	Amplification	Deletion	Amplification	Amplification	Deletion	Amplification	0	0	0	0	0	0	Amplification	0	Amplification	0	0
147687	ZNF417	0	0	0	0	0	0	0	Amplification	0	0	0	0	Amplification	0	Deletion	Amplification	0	0	0	Amplification	0	0	0	Amplification	0	Amplification	Amplification	0	0	0	0	Amplification	Deletion	Amplification	Amplification	Deletion	Amplification	0	0	0	0	0	0	Amplification	0	Amplification	0	0
147686	ZNF418	0	0	0	0	0	0	0	Amplification	0	0	0	0	Amplification	0	Deletion	Amplification	0	0	0	Amplification	0	0	0	Amplification	0	Amplification	Amplification	0	0	0	0	Amplification	Deletion	Amplification	Amplification	Deletion	Amplification	0	0	0	0	0	0	Amplification	0	Amplification	0	0
79744	ZNF419	0	0	0	0	0	0	0	Amplification	0	0	0	0	Amplification	0	Deletion	Amplification	0	0	0	Amplification	0	0	0	Amplification	0	Amplification	Amplification	0	0	0	0	Amplification	Deletion	Amplification	Amplification	Deletion	Amplification	0	0	0	0	0	0	Amplification	0	Amplification	0	0
55311	ZNF444	0	0	0	0	0	0	0	Amplification	0	0	0	0	Amplification	0	Deletion	Amplification	0	0	0	Amplification	0	0	0	Amplification	0	Amplification	Amplification	0	0	0	0	Amplification	Deletion	Amplification	Amplification	Deletion	Amplification	0	0	0	0	0	0	Amplification	0	Amplification	0	0
10794	ZNF460	0	0	0	0	0	0	0	Amplification	0	0	0	0	Amplification	0	Deletion	Amplification	0	0	0	Amplification	0	0	0	Amplification	0	Amplification	Amplification	0	0	0	0	Amplification	Deletion	Amplification	Amplification	Deletion	Amplification	0	0	0	0	0	0	Amplification	0	Amplification	0	0
388566	ZNF470	0	0	0	0	0	0	0	Amplification	0	0	0	0	Amplification	0	Deletion	Amplification	0	0	0	Amplification	0	0	0	Amplification	0	Amplification	Amplification	0	0	0	0	Amplification	Deletion	Amplification	Amplification	Deletion	Amplification	0	0	0	0	0	0	Amplification	0	Amplification	0	0
57573	ZNF471	0	0	0	0	0	0	0	Amplification	0	0	0	0	Amplification	0	Deletion	Amplification	0	0	0	Amplification	0	0	0	Amplification	0	Amplification	Amplification	0	0	0	0	Amplification	Deletion	Amplification	Amplification	Deletion	Amplification	0	0	0	0	0	0	Amplification	0	Amplification	0	0
348327	ZNF530	0	0	0	0	0	0	0	Amplification	0	0	0	0	Amplification	0	Deletion	Amplification	0	0	0	Amplification	0	0	0	Amplification	0	Amplification	Amplification	0	0	0	0	Amplification	Deletion	Amplification	Amplification	Deletion	Amplification	0	0	0	0	0	0	Amplification	0	Amplification	0	0
147947	ZNF542P	0	0	0	0	0	0	0	Amplification	0	0	0	0	Amplification	0	Deletion	Amplification	0	0	0	Amplification	0	0	0	Amplification	0	Amplification	Amplification	0	0	0	0	Amplification	Deletion	Amplification	Amplification	Deletion	Amplification	0	0	0	0	0	0	Amplification	0	Amplification	0	0
125919	ZNF543	0	0	0	0	0	0	0	Amplification	0	0	0	0	Amplification	0	Deletion	Amplification	0	0	0	Amplification	0	0	0	Amplification	0	Amplification	Amplification	0	0	0	0	Amplification	Deletion	Amplification	Amplification	Deletion	Amplification	0	0	0	0	0	0	Amplification	0	Amplification	0	0
284306	ZNF547	0	0	0	0	0	0	0	Amplification	0	0	0	0	Amplification	0	Deletion	Amplification	0	0	0	Amplification	0	0	0	Amplification	0	Amplification	Amplification	0	0	0	0	Amplification	Deletion	Amplification	Amplification	Deletion	Amplification	0	0	0	0	0	0	Amplification	0	Amplification	0	0
147694	ZNF548	0	0	0	0	0	0	0	Amplification	0	0	0	0	Amplification	0	Deletion	Amplification	0	0	0	Amplification	0	0	0	Amplification	0	Amplification	Amplification	0	0	0	0	Amplification	Deletion	Amplification	Amplification	Deletion	Amplification	0	0	0	0	0	0	Amplification	0	Amplification	0	0
256051	ZNF549	0	0	0	0	0	0	0	Amplification	0	0	0	0	Amplification	0	Deletion	Amplification	0	0	0	Amplification	0	0	0	Amplification	0	Amplification	Amplification	0	0	0	0	Amplification	Deletion	Amplification	Amplification	Deletion	Amplification	0	0	0	0	0	0	Amplification	0	Amplification	0	0
162972	ZNF550	0	0	0	0	0	0	0	Amplification	0	0	0	0	Amplification	0	Deletion	Amplification	0	0	0	Amplification	0	0	0	Amplification	0	Amplification	Amplification	0	0	0	0	Amplification	Deletion	Amplification	Amplification	Deletion	Amplification	0	0	0	0	0	0	Amplification	0	Amplification	0	0
90233	ZNF551	0	0	0	0	0	0	0	Amplification	0	0	0	0	Amplification	0	Deletion	Amplification	0	0	0	Amplification	0	0	0	Amplification	0	Amplification	Amplification	0	0	0	0	Amplification	Deletion	Amplification	Amplification	Deletion	Amplification	0	0	0	0	0	0	Amplification	0	Amplification	0	0
79818	ZNF552	0	0	0	0	0	0	0	Amplification	0	0	0	0	Amplification	0	Deletion	Amplification	0	0	0	Amplification	0	0	0	Amplification	0	Amplification	Amplification	0	0	0	0	Amplification	Deletion	Amplification	Amplification	Deletion	Amplification	0	0	0	0	0	0	Amplification	0	Amplification	0	0
147948	ZNF582	0	0	0	0	0	0	0	Amplification	0	0	0	0	Amplification	0	Deletion	Amplification	0	0	0	Amplification	0	0	0	Amplification	0	Amplification	Amplification	0	0	0	0	Amplification	Deletion	Amplification	Amplification	Deletion	Amplification	0	0	0	0	0	0	Amplification	0	Amplification	0	0
147949	ZNF583	0	0	0	0	0	0	0	Amplification	0	0	0	0	Amplification	0	Deletion	Amplification	0	0	0	Amplification	0	0	0	Amplification	0	Amplification	Amplification	0	0	0	0	Amplification	Deletion	Amplification	Amplification	Deletion	Amplification	0	0	0	0	0	0	Amplification	0	Amplification	0	0
54807	ZNF586	0	0	0	0	0	0	0	Amplification	0	0	0	0	Amplification	0	Deletion	Amplification	0	0	0	Amplification	0	0	0	Amplification	0	Amplification	Amplification	0	0	0	0	Amplification	Deletion	Amplification	Amplification	Deletion	Amplification	0	0	0	0	0	0	Amplification	0	Amplification	0	0
84914	ZNF587	0	0	0	0	0	0	0	Amplification	0	0	0	0	Amplification	0	Deletion	Amplification	0	0	0	Amplification	0	0	0	Amplification	0	Amplification	Amplification	0	0	0	0	Amplification	Deletion	Amplification	Amplification	Deletion	Amplification	0	0	0	0	0	0	Amplification	0	Amplification	0	0
100293516	ZNF587B	0	0	0	0	0	0	0	Amplification	0	0	0	0	Amplification	0	Deletion	Amplification	0	0	0	Amplification	0	0	0	Amplification	0	Amplification	Amplification	0	0	0	0	Amplification	Deletion	Amplification	Amplification	Deletion	Amplification	0	0	0	0	0	0	Amplification	0	Amplification	0	0
80095	ZNF606	0	0	0	0	0	0	0	Amplification	0	0	0	0	Amplification	0	Deletion	Amplification	0	0	0	Amplification	0	0	0	Amplification	0	Amplification	Amplification	0	0	0	0	Amplification	Deletion	Amplification	Amplification	Deletion	Amplification	0	0	0	0	0	0	Amplification	0	Amplification	0	0
63934	ZNF667	0	0	0	0	0	0	0	Amplification	0	0	0	0	Amplification	0	Deletion	Amplification	0	0	0	Amplification	0	0	0	Amplification	0	Amplification	Amplification	0	0	0	0	Amplification	Deletion	Amplification	Amplification	Deletion	Amplification	0	0	0	0	0	0	Amplification	0	Amplification	0	0
79891	ZNF671	0	0	0	0	0	0	0	Amplification	0	0	0	0	Amplification	0	Deletion	Amplification	0	0	0	Amplification	0	0	0	Amplification	0	Amplification	Amplification	0	0	0	0	Amplification	Deletion	Amplification	Amplification	Deletion	Amplification	0	0	0	0	0	0	Amplification	0	Amplification	0	0
58491	ZNF71	0	0	0	0	0	0	0	Amplification	0	0	0	0	Amplification	0	Deletion	Amplification	0	0	0	Amplification	0	0	0	Amplification	0	Amplification	Amplification	0	0	0	0	Amplification	Deletion	Amplification	Amplification	Deletion	Amplification	0	0	0	0	0	0	Amplification	0	Amplification	0	0
388567	ZNF749	0	0	0	0	0	0	0	Amplification	0	0	0	0	Amplification	0	Deletion	Amplification	0	0	0	Amplification	0	0	0	Amplification	0	Amplification	Amplification	0	0	0	0	Amplification	Deletion	Amplification	Amplification	Deletion	Amplification	0	0	0	0	0	0	Amplification	0	Amplification	0	0
400720	ZNF772	0	0	0	0	0	0	0	Amplification	0	0	0	0	Amplification	0	Deletion	Amplification	0	0	0	Amplification	0	0	0	Amplification	0	Amplification	Amplification	0	0	0	0	Amplification	Deletion	Amplification	Amplification	Deletion	Amplification	0	0	0	0	0	0	Amplification	0	Amplification	0	0
374928	ZNF773	0	0	0	0	0	0	0	Amplification	0	0	0	0	Amplification	0	Deletion	Amplification	0	0	0	Amplification	0	0	0	Amplification	0	Amplification	Amplification	0	0	0	0	Amplification	Deletion	Amplification	Amplification	Deletion	Amplification	0	0	0	0	0	0	Amplification	0	Amplification	0	0
284309	ZNF776	0	0	0	0	0	0	0	Amplification	0	0	0	0	Amplification	0	Deletion	Amplification	0	0	0	Amplification	0	0	0	Amplification	0	Amplification	Amplification	0	0	0	0	Amplification	Deletion	Amplification	Amplification	Deletion	Amplification	0	0	0	0	0	0	Amplification	0	Amplification	0	0
126208	ZNF787	0	0	0	0	0	0	0	Amplification	0	0	0	0	Amplification	0	Deletion	Amplification	0	0	0	Amplification	0	0	0	Amplification	0	Amplification	Amplification	0	0	0	0	Amplification	Deletion	Amplification	Amplification	Deletion	Amplification	0	0	0	0	0	0	Amplification	0	Amplification	0	0
390980	ZNF805	0	0	0	0	0	0	0	Amplification	0	0	0	0	Amplification	0	Deletion	Amplification	0	0	0	Amplification	0	0	0	Amplification	0	Amplification	Amplification	0	0	0	0	Amplification	Deletion	Amplification	Amplification	Deletion	Amplification	0	0	0	0	0	0	Amplification	0	Amplification	0	0
730051	ZNF814	0	0	0	0	0	0	0	Amplification	0	0	0	0	Amplification	0	Deletion	Amplification	0	0	0	Amplification	0	0	0	Amplification	0	Amplification	Amplification	0	0	0	0	Amplification	Deletion	Amplification	Amplification	Deletion	Amplification	0	0	0	0	0	0	Amplification	0	Amplification	0	0
90485	ZNF835	0	0	0	0	0	0	0	Amplification	0	0	0	0	Amplification	0	Deletion	Amplification	0	0	0	Amplification	0	0	0	Amplification	0	Amplification	Amplification	0	0	0	0	Amplification	Deletion	Amplification	Amplification	Deletion	Amplification	0	0	0	0	0	0	Amplification	0	Amplification	0	0
284312	ZSCAN1	0	0	0	0	0	0	0	Amplification	0	0	0	0	Amplification	0	Deletion	Amplification	0	0	0	Amplification	0	0	0	Amplification	0	Amplification	Amplification	0	0	0	0	Amplification	Deletion	Amplification	Amplification	Deletion	Amplification	0	0	0	0	0	0	Amplification	0	Amplification	0	0
201516	ZSCAN4	0	0	0	0	0	0	0	Amplification	0	0	0	0	Amplification	0	Deletion	Amplification	0	0	0	Amplification	0	0	0	Amplification	0	Amplification	Amplification	0	0	0	0	Amplification	Deletion	Amplification	Amplification	Deletion	Amplification	0	0	0	0	0	0	Amplification	0	Amplification	0	0
79149	ZSCAN5A	0	0	0	0	0	0	0	Amplification	0	0	0	0	Amplification	0	Deletion	Amplification	0	0	0	Amplification	0	0	0	Amplification	0	Amplification	Amplification	0	0	0	0	Amplification	Deletion	Amplification	Amplification	Deletion	Amplification	0	0	0	0	0	0	Amplification	0	Amplification	0	0
342933	ZSCAN5B	0	0	0	0	0	0	0	Amplification	0	0	0	0	Amplification	0	Deletion	Amplification	0	0	0	Amplification	0	0	0	Amplification	0	Amplification	Amplification	0	0	0	0	Amplification	Deletion	Amplification	Amplification	Deletion	Amplification	0	0	0	0	0	0	Amplification	0	Amplification	0	0
649137	ZSCAN5C	0	0	0	0	0	0	0	Amplification	0	0	0	0	Amplification	0	Deletion	Amplification	0	0	0	Amplification	0	0	0	Amplification	0	Amplification	Amplification	0	0	0	0	Amplification	Deletion	Amplification	Amplification	Deletion	Amplification	0	0	0	0	0	0	Amplification	0	Amplification	0	0
646698	ZSCAN5DP	0	0	0	0	0	0	0	Amplification	0	0	0	0	Amplification	0	Deletion	Amplification	0	0	0	Amplification	0	0	0	Amplification	0	Amplification	Amplification	0	0	0	0	Amplification	Deletion	Amplification	Amplification	Deletion	Amplification	0	0	0	0	0	0	Amplification	0	Amplification	0	0
60	ACTB	Amplification	Amplification	Amplification	Amplification	Amplification	Amplification	Amplification	Amplification	Amplification	Amplification	Amplification	Amplification	Amplification	0	Amplification	Amplification	Amplification	Amplification	Amplification	Amplification	0	Amplification	Amplification	Amplification	Amplification	Amplification	0	Amplification	0	Amplification	Amplification	Amplification	Amplification	Amplification	Amplification	Amplification	Amplification	Amplification	0	Amplification	0	0	Amplification	Amplification	Amplification	Amplification	Amplification	Amplification
7965	AIMP2	Amplification	Amplification	Amplification	Amplification	Amplification	Amplification	Amplification	Amplification	Amplification	Amplification	Amplification	Amplification	Amplification	0	Amplification	Amplification	Amplification	Amplification	Amplification	Amplification	0	Amplification	Amplification	Amplification	Amplification	Amplification	0	Amplification	0	Amplification	Amplification	Amplification	Amplification	Amplification	Amplification	Amplification	Amplification	Amplification	0	Amplification	0	0	Amplification	Amplification	Amplification	Amplification	Amplification	Amplification
100310846	ANKRD61	Amplification	Amplification	Amplification	Amplification	Amplification	Amplification	Amplification	Amplification	Amplification	Amplification	Amplification	Amplification	Amplification	0	Amplification	Amplification	Amplification	Amplification	Amplification	Amplification	0	Amplification	Amplification	Amplification	Amplification	Amplification	0	Amplification	0	Amplification	Amplification	Amplification	Amplification	Amplification	Amplification	Amplification	Amplification	Amplification	0	Amplification	0	0	Amplification	Amplification	Amplification	Amplification	Amplification	Amplification
51622	CCZ1	Amplification	Amplification	Amplification	Amplification	Amplification	Amplification	Amplification	Amplification	Amplification	Amplification	Amplification	Amplification	Amplification	0	Amplification	Amplification	Amplification	Amplification	Amplification	Amplification	0	Amplification	Amplification	Amplification	Amplification	Amplification	0	Amplification	0	Amplification	Amplification	Amplification	Amplification	Amplification	Amplification	Amplification	Amplification	Amplification	0	Amplification	0	0	Amplification	Amplification	Amplification	Amplification	Amplification	Amplification
9265	CYTH3	Amplification	Amplification	Amplification	Amplification	Amplification	Amplification	Amplification	Amplification	Amplification	Amplification	Amplification	Amplification	Amplification	0	Amplification	Amplification	Amplification	Amplification	Amplification	Amplification	0	Amplification	Amplification	Amplification	Amplification	Amplification	0	Amplification	0	Amplification	Amplification	Amplification	Amplification	Amplification	Amplification	Amplification	Amplification	Amplification	0	Amplification	0	0	Amplification	Amplification	Amplification	Amplification	Amplification	Amplification
221955	DAGLB	Amplification	Amplification	Amplification	Amplification	Amplification	Amplification	Amplification	Amplification	Amplification	Amplification	Amplification	Amplification	Amplification	0	Amplification	Amplification	Amplification	Amplification	Amplification	Amplification	0	Amplification	Amplification	Amplification	Amplification	Amplification	0	Amplification	0	Amplification	Amplification	Amplification	Amplification	Amplification	Amplification	Amplification	Amplification	Amplification	0	Amplification	0	0	Amplification	Amplification	Amplification	Amplification	Amplification	Amplification
27102	EIF2AK1	Amplification	Amplification	Amplification	Amplification	Amplification	Amplification	Amplification	Amplification	Amplification	Amplification	Amplification	Amplification	Amplification	0	Amplification	Amplification	Amplification	Amplification	Amplification	Amplification	0	Amplification	Amplification	Amplification	Amplification	Amplification	0	Amplification	0	Amplification	Amplification	Amplification	Amplification	Amplification	Amplification	Amplification	Amplification	Amplification	0	Amplification	0	0	Amplification	Amplification	Amplification	Amplification	Amplification	Amplification
84792	FAM220A	Amplification	Amplification	Amplification	Amplification	Amplification	Amplification	Amplification	Amplification	Amplification	Amplification	Amplification	Amplification	Amplification	0	Amplification	Amplification	Amplification	Amplification	Amplification	Amplification	0	Amplification	Amplification	Amplification	Amplification	Amplification	0	Amplification	0	Amplification	Amplification	Amplification	Amplification	Amplification	Amplification	Amplification	Amplification	Amplification	0	Amplification	0	0	Amplification	Amplification	Amplification	Amplification	Amplification	Amplification
80028	FBXL18	Amplification	Amplification	Amplification	Amplification	Amplification	Amplification	Amplification	Amplification	Amplification	Amplification	Amplification	Amplification	Amplification	0	Amplification	Amplification	Amplification	Amplification	Amplification	Amplification	0	Amplification	Amplification	Amplification	Amplification	Amplification	0	Amplification	0	Amplification	Amplification	Amplification	Amplification	Amplification	Amplification	Amplification	Amplification	Amplification	0	Amplification	0	0	Amplification	Amplification	Amplification	Amplification	Amplification	Amplification
6624	FSCN1	Amplification	Amplification	Amplification	Amplification	Amplification	Amplification	Amplification	Amplification	Amplification	Amplification	Amplification	Amplification	Amplification	0	Amplification	Amplification	Amplification	Amplification	Amplification	Amplification	0	Amplification	Amplification	Amplification	Amplification	Amplification	0	Amplification	0	Amplification	Amplification	Amplification	Amplification	Amplification	Amplification	Amplification	Amplification	Amplification	0	Amplification	0	0	Amplification	Amplification	Amplification	Amplification	Amplification	Amplification
392862	GRID2IP	Amplification	Amplification	Amplification	Amplification	Amplification	Amplification	Amplification	Amplification	Amplification	Amplification	Amplification	Amplification	Amplification	0	Amplification	Amplification	Amplification	Amplification	Amplification	Amplification	0	Amplification	Amplification	Amplification	Amplification	Amplification	0	Amplification	0	Amplification	Amplification	Amplification	Amplification	Amplification	Amplification	Amplification	Amplification	Amplification	0	Amplification	0	0	Amplification	Amplification	Amplification	Amplification	Amplification	Amplification
11014	KDELR2	Amplification	Amplification	Amplification	Amplification	Amplification	Amplification	Amplification	Amplification	Amplification	Amplification	Amplification	Amplification	Amplification	0	Amplification	Amplification	Amplification	Amplification	Amplification	Amplification	0	Amplification	Amplification	Amplification	Amplification	Amplification	0	Amplification	0	Amplification	Amplification	Amplification	Amplification	Amplification	Amplification	Amplification	Amplification	Amplification	0	Amplification	0	0	Amplification	Amplification	Amplification	Amplification	Amplification	Amplification
693174	MIR589	Amplification	Amplification	Amplification	Amplification	Amplification	Amplification	Amplification	Amplification	Amplification	Amplification	Amplification	Amplification	Amplification	0	Amplification	Amplification	Amplification	Amplification	Amplification	Amplification	0	Amplification	Amplification	Amplification	Amplification	Amplification	0	Amplification	0	Amplification	Amplification	Amplification	Amplification	Amplification	Amplification	Amplification	Amplification	Amplification	0	Amplification	0	0	Amplification	Amplification	Amplification	Amplification	Amplification	Amplification
654231	OCM	Amplification	Amplification	Amplification	Amplification	Amplification	Amplification	Amplification	Amplification	Amplification	Amplification	Amplification	Amplification	Amplification	0	Amplification	Amplification	Amplification	Amplification	Amplification	Amplification	0	Amplification	Amplification	Amplification	Amplification	Amplification	0	Amplification	0	Amplification	Amplification	Amplification	Amplification	Amplification	Amplification	Amplification	Amplification	Amplification	0	Amplification	0	0	Amplification	Amplification	Amplification	Amplification	Amplification	Amplification
5395	PMS2	Amplification	Amplification	Amplification	Amplification	Amplification	Amplification	Amplification	Amplification	Amplification	Amplification	Amplification	Amplification	Amplification	0	Amplification	Amplification	Amplification	Amplification	Amplification	Amplification	0	Amplification	Amplification	Amplification	Amplification	Amplification	0	Amplification	0	Amplification	Amplification	Amplification	Amplification	Amplification	Amplification	Amplification	Amplification	Amplification	0	Amplification	0	0	Amplification	Amplification	Amplification	Amplification	Amplification	Amplification
5879	RAC1	Amplification	Amplification	Amplification	Amplification	Amplification	Amplification	Amplification	Amplification	Amplification	Amplification	Amplification	Amplification	Amplification	0	Amplification	Amplification	Amplification	Amplification	Amplification	Amplification	0	Amplification	Amplification	Amplification	Amplification	Amplification	0	Amplification	0	Amplification	Amplification	Amplification	Amplification	Amplification	Amplification	Amplification	Amplification	Amplification	0	Amplification	0	0	Amplification	Amplification	Amplification	Amplification	Amplification	Amplification
106481073	RN7SL556P	Amplification	Amplification	Amplification	Amplification	Amplification	Amplification	Amplification	Amplification	Amplification	Amplification	Amplification	Amplification	Amplification	0	Amplification	Amplification	Amplification	Amplification	Amplification	Amplification	0	Amplification	Amplification	Amplification	Amplification	Amplification	0	Amplification	0	Amplification	Amplification	Amplification	Amplification	Amplification	Amplification	Amplification	Amplification	Amplification	0	Amplification	0	0	Amplification	Amplification	Amplification	Amplification	Amplification	Amplification
106480537	RN7SL851P	Amplification	Amplification	Amplification	Amplification	Amplification	Amplification	Amplification	Amplification	Amplification	Amplification	Amplification	Amplification	Amplification	0	Amplification	Amplification	Amplification	Amplification	Amplification	Amplification	0	Amplification	Amplification	Amplification	Amplification	Amplification	0	Amplification	0	Amplification	Amplification	Amplification	Amplification	Amplification	Amplification	Amplification	Amplification	Amplification	0	Amplification	0	0	Amplification	Amplification	Amplification	Amplification	Amplification	Amplification
54476	RNF216	Amplification	Amplification	Amplification	Amplification	Amplification	Amplification	Amplification	Amplification	Amplification	Amplification	Amplification	Amplification	Amplification	0	Amplification	Amplification	Amplification	Amplification	Amplification	Amplification	0	Amplification	Amplification	Amplification	Amplification	Amplification	0	Amplification	0	Amplification	Amplification	Amplification	Amplification	Amplification	Amplification	Amplification	Amplification	Amplification	0	Amplification	0	0	Amplification	Amplification	Amplification	Amplification	Amplification	Amplification
222967	RSPH10B	Amplification	Amplification	Amplification	Amplification	Amplification	Amplification	Amplification	Amplification	Amplification	Amplification	Amplification	Amplification	Amplification	0	Amplification	Amplification	Amplification	Amplification	Amplification	Amplification	0	Amplification	Amplification	Amplification	Amplification	Amplification	0	Amplification	0	Amplification	Amplification	Amplification	Amplification	Amplification	Amplification	Amplification	Amplification	Amplification	0	Amplification	0	0	Amplification	Amplification	Amplification	Amplification	Amplification	Amplification
221935	SDK1	Amplification	Amplification	Amplification	Amplification	0	Amplification	Amplification	Amplification	Amplification	Amplification	Amplification	Amplification	Amplification	0	Amplification	Amplification	Amplification	Amplification	Amplification	Amplification	Amplification	Amplification	Amplification	Amplification	Amplification	Amplification	0	Amplification	0	Amplification	Amplification	Amplification	Amplification	Amplification	Amplification	Amplification	Amplification	Amplification	0	Amplification	0	0	Amplification	Amplification	Amplification	Amplification	Amplification	Amplification
222962	SLC29A4	Amplification	Amplification	Amplification	Amplification	Amplification	Amplification	Amplification	Amplification	Amplification	Amplification	Amplification	Amplification	Amplification	0	Amplification	Amplification	Amplification	Amplification	Amplification	Amplification	0	Amplification	Amplification	Amplification	Amplification	Amplification	0	Amplification	0	Amplification	Amplification	Amplification	Amplification	Amplification	Amplification	Amplification	Amplification	Amplification	0	Amplification	0	0	Amplification	Amplification	Amplification	Amplification	Amplification	Amplification
84629	TNRC18	Amplification	Amplification	Amplification	Amplification	Amplification	Amplification	Amplification	Amplification	Amplification	Amplification	Amplification	Amplification	Amplification	0	Amplification	Amplification	Amplification	Amplification	Amplification	Amplification	0	Amplification	Amplification	Amplification	Amplification	Amplification	0	Amplification	0	Amplification	Amplification	Amplification	Amplification	Amplification	Amplification	Amplification	Amplification	Amplification	0	Amplification	0	0	Amplification	Amplification	Amplification	Amplification	Amplification	Amplification
84132	USP42	Amplification	Amplification	Amplification	Amplification	Amplification	Amplification	Amplification	Amplification	Amplification	Amplification	Amplification	Amplification	Amplification	0	Amplification	Amplification	Amplification	Amplification	Amplification	Amplification	0	Amplification	Amplification	Amplification	Amplification	Amplification	0	Amplification	0	Amplification	Amplification	Amplification	Amplification	Amplification	Amplification	Amplification	Amplification	Amplification	0	Amplification	0	0	Amplification	Amplification	Amplification	Amplification	Amplification	Amplification
401303	ZNF815P	Amplification	Amplification	Amplification	Amplification	Amplification	Amplification	Amplification	Amplification	Amplification	Amplification	Amplification	Amplification	Amplification	0	Amplification	Amplification	Amplification	Amplification	Amplification	Amplification	0	Amplification	Amplification	Amplification	Amplification	Amplification	0	Amplification	0	Amplification	Amplification	Amplification	Amplification	Amplification	Amplification	Amplification	Amplification	Amplification	0	Amplification	0	0	Amplification	Amplification	Amplification	Amplification	Amplification	Amplification
23480	SEC61G	Amplification	Amplification	Amplification	Amplification	Amplification	Amplification	Amplification	Amplification	Amplification	Amplification	Amplification	Amplification	Amplification	Amplification	Amplification	Amplification	Amplification	Amplification	Amplification	Amplification	Amplification	Amplification	Amplification	Amplification	Amplification	Amplification	Amplification	Amplification	0	Amplification	Amplification	Amplification	Amplification	Amplification	Amplification	Amplification	Amplification	Amplification	Amplification	Amplification	Amplification	0	Amplification	Amplification	Amplification	Amplification	Amplification	Amplification
30010	NXPH1	Amplification	Amplification	Amplification	Amplification	0	Amplification	Amplification	Amplification	Amplification	Amplification	Amplification	Amplification	Amplification	0	Amplification	Amplification	Amplification	Amplification	Amplification	Amplification	0	Amplification	Amplification	Amplification	Amplification	Amplification	0	Amplification	0	Amplification	Amplification	Amplification	Amplification	Amplification	Amplification	Amplification	Amplification	Amplification	0	Amplification	0	0	Amplification	Amplification	Amplification	Amplification	Amplification	Amplification
155185	AMZ1	Amplification	Amplification	Amplification	Amplification	Amplification	Amplification	Amplification	Amplification	Amplification	Amplification	Amplification	Amplification	Amplification	0	Amplification	Amplification	Amplification	Amplification	Amplification	Amplification	Amplification	Amplification	Amplification	Amplification	Amplification	Amplification	0	Amplification	0	Amplification	Amplification	Amplification	Amplification	Amplification	Amplification	Amplification	Amplification	Amplification	0	Amplification	0	0	Amplification	Amplification	Amplification	Amplification	Amplification	Amplification
221927	BRAT1	Amplification	Amplification	Amplification	Amplification	Amplification	Amplification	Amplification	Amplification	Amplification	Amplification	Amplification	Amplification	Amplification	0	Amplification	Amplification	Amplification	Amplification	Amplification	Amplification	Amplification	Amplification	Amplification	Amplification	Amplification	Amplification	0	Amplification	0	Amplification	Amplification	Amplification	Amplification	Amplification	Amplification	Amplification	Amplification	Amplification	0	Amplification	0	0	Amplification	Amplification	Amplification	Amplification	Amplification	Amplification
84433	CARD11	Amplification	Amplification	Amplification	Amplification	Amplification	Amplification	Amplification	Amplification	Amplification	Amplification	Amplification	Amplification	Amplification	0	Amplification	Amplification	Amplification	Amplification	Amplification	Amplification	Amplification	Amplification	Amplification	Amplification	Amplification	Amplification	0	Amplification	0	Amplification	Amplification	Amplification	Amplification	Amplification	Amplification	Amplification	Amplification	Amplification	0	Amplification	0	0	Amplification	Amplification	Amplification	Amplification	Amplification	Amplification
2768	GNA12	Amplification	Amplification	Amplification	Amplification	Amplification	Amplification	Amplification	Amplification	Amplification	Amplification	Amplification	Amplification	Amplification	0	Amplification	Amplification	Amplification	Amplification	Amplification	Amplification	Amplification	Amplification	Amplification	Amplification	Amplification	Amplification	0	Amplification	0	Amplification	Amplification	Amplification	Amplification	Amplification	Amplification	Amplification	Amplification	Amplification	0	Amplification	0	0	Amplification	Amplification	Amplification	Amplification	Amplification	Amplification
23288	IQCE	Amplification	Amplification	Amplification	Amplification	Amplification	Amplification	Amplification	Amplification	Amplification	Amplification	Amplification	Amplification	Amplification	0	Amplification	Amplification	Amplification	Amplification	Amplification	Amplification	Amplification	Amplification	Amplification	Amplification	Amplification	Amplification	0	Amplification	0	Amplification	Amplification	Amplification	Amplification	Amplification	Amplification	Amplification	Amplification	Amplification	0	Amplification	0	0	Amplification	Amplification	Amplification	Amplification	Amplification	Amplification
100616116	MIR4648	Amplification	Amplification	Amplification	Amplification	Amplification	Amplification	Amplification	Amplification	Amplification	Amplification	Amplification	Amplification	Amplification	0	Amplification	Amplification	Amplification	Amplification	Amplification	Amplification	Amplification	Amplification	Amplification	Amplification	Amplification	Amplification	0	Amplification	0	Amplification	Amplification	Amplification	Amplification	Amplification	Amplification	Amplification	Amplification	Amplification	0	Amplification	0	0	Amplification	Amplification	Amplification	Amplification	Amplification	Amplification
106480873	RN7SKP130	Amplification	Amplification	Amplification	Amplification	Amplification	Amplification	Amplification	Amplification	Amplification	Amplification	Amplification	Amplification	Amplification	0	Amplification	Amplification	Amplification	Amplification	Amplification	Amplification	Amplification	Amplification	Amplification	Amplification	Amplification	Amplification	0	Amplification	0	Amplification	Amplification	Amplification	Amplification	Amplification	Amplification	Amplification	Amplification	Amplification	0	Amplification	0	0	Amplification	Amplification	Amplification	Amplification	Amplification	Amplification
80727	TTYH3	Amplification	Amplification	Amplification	Amplification	Amplification	Amplification	Amplification	Amplification	Amplification	Amplification	Amplification	Amplification	Amplification	0	Amplification	Amplification	Amplification	Amplification	Amplification	Amplification	Amplification	Amplification	Amplification	Amplification	Amplification	Amplification	0	Amplification	0	Amplification	Amplification	Amplification	Amplification	Amplification	Amplification	Amplification	Amplification	Amplification	0	Amplification	0	0	Amplification	Amplification	Amplification	Amplification	Amplification	Amplification
106479415	RN7SL526P	0	0	0	0	0	0	0	Amplification	0	0	0	0	Amplification	0	Deletion	Amplification	0	0	0	Amplification	0	0	0	Amplification	0	Amplification	Amplification	0	0	0	0	Amplification	Deletion	Amplification	Amplification	Deletion	Amplification	0	0	0	0	0	0	Amplification	0	Amplification	0	0
7694	ZNF135	0	0	0	0	0	0	0	Amplification	0	0	0	0	Amplification	0	Deletion	Amplification	0	0	0	Amplification	0	0	0	Amplification	0	Amplification	Amplification	0	0	0	0	Amplification	Deletion	Amplification	Amplification	Deletion	Amplification	0	0	0	0	0	0	Amplification	0	Amplification	0	0
65982	ZSCAN18	0	0	0	0	0	0	0	Amplification	0	0	0	0	Amplification	0	Deletion	Amplification	0	0	0	Amplification	0	0	0	Amplification	0	Amplification	Amplification	0	0	0	0	Amplification	Deletion	Amplification	Amplification	Deletion	Amplification	0	0	0	0	0	0	Amplification	0	Amplification	0	0
1	A1BG	0	0	0	Deletion	0	0	0	Amplification	0	0	0	0	Amplification	0	Deletion	Amplification	0	0	0	Amplification	0	0	0	Amplification	0	Amplification	Amplification	0	0	0	0	Amplification	Deletion	Amplification	Amplification	Deletion	Amplification	0	0	0	0	0	0	Amplification	0	Amplification	0	0
27243	CHMP2A	0	0	0	Deletion	0	0	0	Amplification	0	0	0	0	Amplification	0	Deletion	Amplification	0	0	0	Amplification	0	0	0	Amplification	0	Amplification	Amplification	0	0	0	0	Amplification	Deletion	Amplification	Amplification	Deletion	Amplification	0	0	0	0	0	0	Amplification	0	Amplification	0	0
100616168	MIR4754	0	0	0	Deletion	0	0	0	Amplification	0	0	0	0	Amplification	0	Deletion	Amplification	0	0	0	Amplification	0	0	0	Amplification	0	Amplification	Amplification	0	0	0	0	Amplification	Deletion	Amplification	Amplification	Deletion	Amplification	0	0	0	0	0	0	Amplification	0	Amplification	0	0
7593	MZF1	0	0	0	Deletion	0	0	0	Amplification	0	0	0	0	Amplification	0	Deletion	Amplification	0	0	0	Amplification	0	0	0	Amplification	0	Amplification	Amplification	0	0	0	0	Amplification	Deletion	Amplification	Amplification	Deletion	Amplification	0	0	0	0	0	0	Amplification	0	Amplification	0	0
106480516	RN7SL525P	0	0	0	Deletion	0	0	0	Amplification	0	0	0	0	Amplification	0	Deletion	Amplification	0	0	0	Amplification	0	0	0	Amplification	0	Amplification	Amplification	0	0	0	0	Amplification	Deletion	Amplification	Amplification	Deletion	Amplification	0	0	0	0	0	0	Amplification	0	Amplification	0	0
106479477	RN7SL693P	0	0	0	Deletion	0	0	0	Amplification	0	0	0	0	Amplification	0	Deletion	Amplification	0	0	0	Amplification	0	0	0	Amplification	0	Amplification	Amplification	0	0	0	0	Amplification	Deletion	Amplification	Amplification	Deletion	Amplification	0	0	0	0	0	0	Amplification	0	Amplification	0	0
106479017	RNA5SP473	0	0	0	Deletion	0	0	0	Amplification	0	0	0	0	Amplification	0	Deletion	Amplification	0	0	0	Amplification	0	0	0	Amplification	0	Amplification	Amplification	0	0	0	0	Amplification	Deletion	Amplification	Amplification	Deletion	Amplification	0	0	0	0	0	0	Amplification	0	Amplification	0	0
100271626	RPL23AP79	0	0	0	Deletion	0	0	0	Amplification	0	0	0	0	Amplification	0	Deletion	Amplification	0	0	0	Amplification	0	0	0	Amplification	0	Amplification	Amplification	0	0	0	0	Amplification	Deletion	Amplification	Amplification	Deletion	Amplification	0	0	0	0	0	0	Amplification	0	Amplification	0	0
6193	RPS5	0	0	0	Deletion	0	0	0	Amplification	0	0	0	0	Amplification	0	Deletion	Amplification	0	0	0	Amplification	0	0	0	Amplification	0	Amplification	Amplification	0	0	0	0	Amplification	Deletion	Amplification	Amplification	Deletion	Amplification	0	0	0	0	0	0	Amplification	0	Amplification	0	0
10998	SLC27A5	0	0	0	Deletion	0	0	0	Amplification	0	0	0	0	Amplification	0	Deletion	Amplification	0	0	0	Amplification	0	0	0	Amplification	0	Amplification	Amplification	0	0	0	0	Amplification	Deletion	Amplification	Amplification	Deletion	Amplification	0	0	0	0	0	0	Amplification	0	Amplification	0	0
10155	TRIM28	0	0	0	Deletion	0	0	0	Amplification	0	0	0	0	Amplification	0	Deletion	Amplification	0	0	0	Amplification	0	0	0	Amplification	0	Amplification	Amplification	0	0	0	0	Amplification	Deletion	Amplification	Amplification	Deletion	Amplification	0	0	0	0	0	0	Amplification	0	Amplification	0	0
9040	UBE2M	0	0	0	Deletion	0	0	0	Amplification	0	0	0	0	Amplification	0	Deletion	Amplification	0	0	0	Amplification	0	0	0	Amplification	0	Amplification	Amplification	0	0	0	0	Amplification	Deletion	Amplification	Amplification	Deletion	Amplification	0	0	0	0	0	0	Amplification	0	Amplification	0	0
84878	ZBTB45	0	0	0	Deletion	0	0	0	Amplification	0	0	0	0	Amplification	0	Deletion	Amplification	0	0	0	Amplification	0	0	0	Amplification	0	Amplification	Amplification	0	0	0	0	Amplification	Deletion	Amplification	Amplification	Deletion	Amplification	0	0	0	0	0	0	Amplification	0	Amplification	0	0
7691	ZNF132	0	0	0	Deletion	0	0	0	Amplification	0	0	0	0	Amplification	0	Deletion	Amplification	0	0	0	Amplification	0	0	0	Amplification	0	Amplification	Amplification	0	0	0	0	Amplification	Deletion	Amplification	Amplification	Deletion	Amplification	0	0	0	0	0	0	Amplification	0	Amplification	0	0
25799	ZNF324	0	0	0	Deletion	0	0	0	Amplification	0	0	0	0	Amplification	0	Deletion	Amplification	0	0	0	Amplification	0	0	0	Amplification	0	Amplification	Amplification	0	0	0	0	Amplification	Deletion	Amplification	Amplification	Deletion	Amplification	0	0	0	0	0	0	Amplification	0	Amplification	0	0
388569	ZNF324B	0	0	0	Deletion	0	0	0	Amplification	0	0	0	0	Amplification	0	Deletion	Amplification	0	0	0	Amplification	0	0	0	Amplification	0	Amplification	Amplification	0	0	0	0	Amplification	Deletion	Amplification	Amplification	Deletion	Amplification	0	0	0	0	0	0	Amplification	0	Amplification	0	0
55663	ZNF446	0	0	0	Deletion	0	0	0	Amplification	0	0	0	0	Amplification	0	Deletion	Amplification	0	0	0	Amplification	0	0	0	Amplification	0	Amplification	Amplification	0	0	0	0	Amplification	Deletion	Amplification	Amplification	Deletion	Amplification	0	0	0	0	0	0	Amplification	0	Amplification	0	0
162968	ZNF497	0	0	0	Deletion	0	0	0	Amplification	0	0	0	0	Amplification	0	Deletion	Amplification	0	0	0	Amplification	0	0	0	Amplification	0	Amplification	Amplification	0	0	0	0	Amplification	Deletion	Amplification	Amplification	Deletion	Amplification	0	0	0	0	0	0	Amplification	0	Amplification	0	0
201514	ZNF584	0	0	0	Deletion	0	0	0	Amplification	0	0	0	0	Amplification	0	Deletion	Amplification	0	0	0	Amplification	0	0	0	Amplification	0	Amplification	Amplification	0	0	0	0	Amplification	Deletion	Amplification	Amplification	Deletion	Amplification	0	0	0	0	0	0	Amplification	0	Amplification	0	0
116412	ZNF837	0	0	0	Deletion	0	0	0	Amplification	0	0	0	0	Amplification	0	Deletion	Amplification	0	0	0	Amplification	0	0	0	Amplification	0	Amplification	Amplification	0	0	0	0	Amplification	Deletion	Amplification	Amplification	Deletion	Amplification	0	0	0	0	0	0	Amplification	0	Amplification	0	0
342945	ZSCAN22	0	0	0	Deletion	0	0	0	Amplification	0	0	0	0	Amplification	0	Deletion	Amplification	0	0	0	Amplification	0	0	0	Amplification	0	Amplification	Amplification	0	0	0	0	Amplification	Deletion	Amplification	Amplification	Deletion	Amplification	0	0	0	0	0	0	Amplification	0	Amplification	0	0
55501	CHST12	Amplification	Amplification	Amplification	Amplification	Amplification	Amplification	Amplification	Amplification	Amplification	Amplification	Amplification	Amplification	Amplification	0	Amplification	Amplification	Amplification	Amplification	Amplification	Amplification	Amplification	Amplification	Amplification	Amplification	Amplification	Amplification	0	Amplification	0	Amplification	Amplification	Amplification	Amplification	Amplification	Amplification	Amplification	Amplification	Amplification	0	Amplification	0	0	Amplification	Amplification	Amplification	Amplification	Amplification	Amplification
8662	EIF3B	Amplification	Amplification	Amplification	Amplification	Amplification	Amplification	Amplification	Amplification	Amplification	Amplification	Amplification	Amplification	Amplification	0	Amplification	Amplification	Amplification	Amplification	Amplification	Amplification	Amplification	Amplification	Amplification	Amplification	Amplification	Amplification	0	Amplification	0	Amplification	Amplification	Amplification	Amplification	Amplification	Amplification	Amplification	Amplification	Amplification	0	Amplification	0	0	Amplification	Amplification	Amplification	Amplification	Amplification	Amplification
402635	GRIFIN	Amplification	Amplification	Amplification	Amplification	Amplification	Amplification	Amplification	Amplification	Amplification	Amplification	Amplification	Amplification	Amplification	0	Amplification	Amplification	Amplification	Amplification	Amplification	Amplification	Amplification	Amplification	Amplification	Amplification	Amplification	Amplification	0	Amplification	0	Amplification	Amplification	Amplification	Amplification	Amplification	Amplification	Amplification	Amplification	Amplification	0	Amplification	0	0	Amplification	Amplification	Amplification	Amplification	Amplification	Amplification
3955	LFNG	Amplification	Amplification	Amplification	Amplification	Amplification	Amplification	Amplification	Amplification	Amplification	Amplification	Amplification	Amplification	Amplification	0	Amplification	Amplification	Amplification	Amplification	Amplification	Amplification	Amplification	Amplification	Amplification	Amplification	Amplification	Amplification	0	Amplification	0	Amplification	Amplification	Amplification	Amplification	Amplification	Amplification	Amplification	Amplification	Amplification	0	Amplification	0	0	Amplification	Amplification	Amplification	Amplification	Amplification	Amplification
29960	MRM2	Amplification	Amplification	Amplification	Amplification	Amplification	Amplification	Amplification	Amplification	Amplification	Amplification	Amplification	Amplification	Amplification	0	Amplification	Amplification	Amplification	Amplification	Amplification	Amplification	Amplification	Amplification	Amplification	Amplification	Amplification	Amplification	0	Amplification	0	Amplification	Amplification	Amplification	Amplification	Amplification	Amplification	Amplification	Amplification	Amplification	0	Amplification	0	0	Amplification	Amplification	Amplification	Amplification	Amplification	Amplification
4521	NUDT1	Amplification	Amplification	Amplification	Amplification	Amplification	Amplification	Amplification	Amplification	Amplification	Amplification	Amplification	Amplification	Amplification	0	Amplification	Amplification	Amplification	Amplification	Amplification	Amplification	Amplification	Amplification	Amplification	Amplification	Amplification	Amplification	0	Amplification	0	Amplification	Amplification	Amplification	Amplification	Amplification	Amplification	Amplification	Amplification	Amplification	0	Amplification	0	0	Amplification	Amplification	Amplification	Amplification	Amplification	Amplification
29886	SNX8	Amplification	Amplification	Amplification	Amplification	Amplification	Amplification	Amplification	Amplification	Amplification	Amplification	Amplification	Amplification	Amplification	0	Amplification	Amplification	Amplification	Amplification	Amplification	Amplification	Amplification	Amplification	Amplification	Amplification	Amplification	Amplification	0	Amplification	0	Amplification	Amplification	Amplification	Amplification	Amplification	Amplification	Amplification	Amplification	Amplification	0	Amplification	0	0	Amplification	Amplification	Amplification	Amplification	Amplification	Amplification
10782	ZNF274	0	0	0	0	0	0	0	Amplification	0	0	0	0	Amplification	0	Deletion	Amplification	0	0	0	Amplification	0	0	0	Amplification	0	Amplification	Amplification	0	0	0	0	Amplification	Deletion	Amplification	Amplification	Deletion	Amplification	0	0	0	0	0	0	Amplification	0	Amplification	0	0
79673	ZNF329	0	0	0	0	0	0	0	Amplification	0	0	0	0	Amplification	0	Deletion	Amplification	0	0	0	Amplification	0	0	0	Amplification	0	Amplification	Amplification	0	0	0	0	Amplification	Deletion	Amplification	Amplification	Deletion	Amplification	0	0	0	0	0	0	Amplification	0	Amplification	0	0
27300	ZNF544	0	0	0	0	0	0	0	Amplification	0	0	0	0	Amplification	0	Deletion	Amplification	0	0	0	Amplification	0	0	0	Amplification	0	Amplification	Amplification	0	0	0	0	Amplification	Deletion	Amplification	Amplification	Deletion	Amplification	0	0	0	0	0	0	Amplification	0	Amplification	0	0
7554	ZNF8	0	0	0	0	0	0	0	Amplification	0	0	0	0	Amplification	0	Deletion	Amplification	0	0	0	Amplification	0	0	0	Amplification	0	Amplification	Amplification	0	0	0	0	Amplification	Deletion	Amplification	Amplification	Deletion	Amplification	0	0	0	0	0	0	Amplification	0	Amplification	0	0
392617	ELFN1	Amplification	Amplification	Amplification	Amplification	Amplification	Amplification	Amplification	Amplification	Amplification	Amplification	Amplification	Amplification	Amplification	0	Amplification	Amplification	Amplification	Amplification	Amplification	Amplification	Amplification	Amplification	Amplification	Amplification	Amplification	Amplification	0	Amplification	0	Amplification	Amplification	Amplification	Amplification	Amplification	Amplification	Amplification	Amplification	Amplification	0	Amplification	0	0	Amplification	Amplification	Amplification	Amplification	Amplification	Amplification
56975	FAM20C	Amplification	Amplification	Amplification	Amplification	Amplification	Amplification	Amplification	Amplification	Amplification	Amplification	Amplification	Amplification	Amplification	0	Amplification	Amplification	Amplification	Amplification	Amplification	Amplification	Amplification	Amplification	Amplification	Amplification	Amplification	Amplification	0	Amplification	0	Amplification	Amplification	Amplification	Amplification	Amplification	Amplification	Amplification	Amplification	Amplification	0	Amplification	0	0	Amplification	Amplification	Amplification	Amplification	Amplification	Amplification
26173	INTS1	Amplification	Amplification	Amplification	Amplification	Amplification	Amplification	Amplification	Amplification	Amplification	Amplification	Amplification	Amplification	Amplification	0	Amplification	Amplification	Amplification	Amplification	Amplification	Amplification	Amplification	Amplification	Amplification	Amplification	Amplification	Amplification	0	Amplification	0	Amplification	Amplification	Amplification	Amplification	Amplification	Amplification	Amplification	Amplification	Amplification	0	Amplification	0	0	Amplification	Amplification	Amplification	Amplification	Amplification	Amplification
8379	MAD1L1	Amplification	Amplification	Amplification	Amplification	Amplification	Amplification	Amplification	Amplification	Amplification	Amplification	Amplification	Amplification	Amplification	0	Amplification	Amplification	Amplification	Amplification	Amplification	Amplification	Amplification	Amplification	Amplification	Amplification	Amplification	Amplification	0	Amplification	0	Amplification	Amplification	Amplification	Amplification	Amplification	Amplification	Amplification	Amplification	Amplification	0	Amplification	0	0	Amplification	Amplification	Amplification	Amplification	Amplification	Amplification
7975	MAFK	Amplification	Amplification	Amplification	Amplification	Amplification	Amplification	Amplification	Amplification	Amplification	Amplification	Amplification	Amplification	Amplification	0	Amplification	Amplification	Amplification	Amplification	Amplification	Amplification	Amplification	Amplification	Amplification	Amplification	Amplification	Amplification	0	Amplification	0	Amplification	Amplification	Amplification	Amplification	Amplification	Amplification	Amplification	Amplification	Amplification	0	Amplification	0	0	Amplification	Amplification	Amplification	Amplification	Amplification	Amplification
79778	MICALL2	Amplification	Amplification	Amplification	Amplification	Amplification	Amplification	Amplification	Amplification	Amplification	Amplification	Amplification	Amplification	Amplification	0	Amplification	Amplification	Amplification	Amplification	Amplification	Amplification	Amplification	Amplification	Amplification	Amplification	Amplification	Amplification	0	Amplification	0	Amplification	Amplification	Amplification	Amplification	Amplification	Amplification	Amplification	Amplification	Amplification	0	Amplification	0	0	Amplification	Amplification	Amplification	Amplification	Amplification	Amplification
100616160	MIR4655	Amplification	Amplification	Amplification	Amplification	Amplification	Amplification	Amplification	Amplification	Amplification	Amplification	Amplification	Amplification	Amplification	0	Amplification	Amplification	Amplification	Amplification	Amplification	Amplification	Amplification	Amplification	Amplification	Amplification	Amplification	Amplification	0	Amplification	0	Amplification	Amplification	Amplification	Amplification	Amplification	Amplification	Amplification	Amplification	Amplification	0	Amplification	0	0	Amplification	Amplification	Amplification	Amplification	Amplification	Amplification
5154	PDGFA	Amplification	Amplification	Amplification	Amplification	Amplification	Amplification	Amplification	Amplification	Amplification	Amplification	Amplification	Amplification	Amplification	0	Amplification	Amplification	Amplification	Amplification	Amplification	Amplification	Amplification	Amplification	Amplification	Amplification	Amplification	Amplification	0	Amplification	0	Amplification	Amplification	Amplification	Amplification	Amplification	Amplification	Amplification	Amplification	Amplification	0	Amplification	0	0	Amplification	Amplification	Amplification	Amplification	Amplification	Amplification
5575	PRKAR1B	Amplification	Amplification	Amplification	Amplification	Amplification	Amplification	Amplification	Amplification	Amplification	Amplification	Amplification	Amplification	Amplification	0	Amplification	Amplification	Amplification	Amplification	Amplification	Amplification	Amplification	Amplification	Amplification	Amplification	Amplification	Amplification	0	Amplification	0	Amplification	Amplification	Amplification	Amplification	Amplification	Amplification	Amplification	Amplification	Amplification	0	Amplification	0	0	Amplification	Amplification	Amplification	Amplification	Amplification	Amplification
84262	PSMG3	Amplification	Amplification	Amplification	Amplification	Amplification	Amplification	Amplification	Amplification	Amplification	Amplification	Amplification	Amplification	Amplification	0	Amplification	Amplification	Amplification	Amplification	Amplification	Amplification	Amplification	Amplification	Amplification	Amplification	Amplification	Amplification	0	Amplification	0	Amplification	Amplification	Amplification	Amplification	Amplification	Amplification	Amplification	Amplification	Amplification	0	Amplification	0	0	Amplification	Amplification	Amplification	Amplification	Amplification	Amplification
202915	TMEM184A	Amplification	Amplification	Amplification	Amplification	Amplification	Amplification	Amplification	Amplification	Amplification	Amplification	Amplification	Amplification	Amplification	0	Amplification	Amplification	Amplification	Amplification	Amplification	Amplification	Amplification	Amplification	Amplification	Amplification	Amplification	Amplification	0	Amplification	0	Amplification	Amplification	Amplification	Amplification	Amplification	Amplification	Amplification	Amplification	Amplification	0	Amplification	0	0	Amplification	Amplification	Amplification	Amplification	Amplification	Amplification
11033	ADAP1	Amplification	Amplification	Amplification	Amplification	Amplification	Amplification	Amplification	Amplification	Amplification	Amplification	Amplification	Amplification	Amplification	0	Amplification	Amplification	Amplification	Amplification	Amplification	Amplification	Amplification	Amplification	Amplification	Amplification	Amplification	Amplification	0	Amplification	0	Amplification	Amplification	Amplification	Amplification	Amplification	Amplification	Amplification	Amplification	Amplification	0	Amplification	0	0	Amplification	Amplification	Amplification	Amplification	Amplification	Amplification
84310	C7orf50	Amplification	Amplification	Amplification	Amplification	Amplification	Amplification	Amplification	Amplification	Amplification	Amplification	Amplification	Amplification	Amplification	0	Amplification	Amplification	Amplification	Amplification	Amplification	Amplification	Amplification	Amplification	Amplification	Amplification	Amplification	Amplification	0	Amplification	0	Amplification	Amplification	Amplification	Amplification	Amplification	Amplification	Amplification	Amplification	Amplification	0	Amplification	0	0	Amplification	Amplification	Amplification	Amplification	Amplification	Amplification
90639	COX19	Amplification	Amplification	Amplification	Amplification	Amplification	Amplification	Amplification	Amplification	Amplification	Amplification	Amplification	Amplification	Amplification	0	Amplification	Amplification	Amplification	Amplification	Amplification	Amplification	Amplification	Amplification	Amplification	Amplification	Amplification	Amplification	0	Amplification	0	Amplification	Amplification	Amplification	Amplification	Amplification	Amplification	Amplification	Amplification	Amplification	0	Amplification	0	0	Amplification	Amplification	Amplification	Amplification	Amplification	Amplification
54905	CYP2W1	Amplification	Amplification	Amplification	Amplification	Amplification	Amplification	Amplification	Amplification	Amplification	Amplification	Amplification	Amplification	Amplification	0	Amplification	Amplification	Amplification	Amplification	Amplification	Amplification	Amplification	Amplification	Amplification	Amplification	Amplification	Amplification	0	Amplification	0	Amplification	Amplification	Amplification	Amplification	Amplification	Amplification	Amplification	Amplification	Amplification	0	Amplification	0	0	Amplification	Amplification	Amplification	Amplification	Amplification	Amplification
54919	DNAAF5	Amplification	Amplification	Amplification	Amplification	Amplification	Amplification	Amplification	Amplification	Amplification	Amplification	Amplification	Amplification	Amplification	0	Amplification	Amplification	Amplification	Amplification	Amplification	Amplification	Amplification	Amplification	Amplification	Amplification	Amplification	Amplification	0	Amplification	0	Amplification	Amplification	Amplification	Amplification	Amplification	Amplification	Amplification	Amplification	Amplification	0	Amplification	0	0	Amplification	Amplification	Amplification	Amplification	Amplification	Amplification
51608	GET4	Amplification	Amplification	Amplification	Amplification	Amplification	Amplification	Amplification	Amplification	Amplification	Amplification	Amplification	Amplification	Amplification	0	Amplification	Amplification	Amplification	Amplification	Amplification	Amplification	Amplification	Amplification	Amplification	Amplification	Amplification	Amplification	0	Amplification	0	Amplification	Amplification	Amplification	Amplification	Amplification	Amplification	Amplification	Amplification	Amplification	0	Amplification	0	0	Amplification	Amplification	Amplification	Amplification	Amplification	Amplification
2852	GPER1	Amplification	Amplification	Amplification	Amplification	Amplification	Amplification	Amplification	Amplification	Amplification	Amplification	Amplification	Amplification	Amplification	0	Amplification	Amplification	Amplification	Amplification	Amplification	Amplification	Amplification	Amplification	Amplification	Amplification	Amplification	Amplification	0	Amplification	0	Amplification	Amplification	Amplification	Amplification	Amplification	Amplification	Amplification	Amplification	Amplification	0	Amplification	0	0	Amplification	Amplification	Amplification	Amplification	Amplification	Amplification
115330	GPR146	Amplification	Amplification	Amplification	Amplification	Amplification	Amplification	Amplification	Amplification	Amplification	Amplification	Amplification	Amplification	Amplification	0	Amplification	Amplification	Amplification	Amplification	Amplification	Amplification	Amplification	Amplification	Amplification	Amplification	Amplification	Amplification	0	Amplification	0	Amplification	Amplification	Amplification	Amplification	Amplification	Amplification	Amplification	Amplification	Amplification	0	Amplification	0	0	Amplification	Amplification	Amplification	Amplification	Amplification	Amplification
442907	MIR339	Amplification	Amplification	Amplification	Amplification	Amplification	Amplification	Amplification	Amplification	Amplification	Amplification	Amplification	Amplification	Amplification	0	Amplification	Amplification	Amplification	Amplification	Amplification	Amplification	Amplification	Amplification	Amplification	Amplification	Amplification	Amplification	0	Amplification	0	Amplification	Amplification	Amplification	Amplification	Amplification	Amplification	Amplification	Amplification	Amplification	0	Amplification	0	0	Amplification	Amplification	Amplification	Amplification	Amplification	Amplification
23353	SUN1	Amplification	Amplification	Amplification	Amplification	Amplification	Amplification	Amplification	Amplification	Amplification	Amplification	Amplification	Amplification	Amplification	0	Amplification	Amplification	Amplification	Amplification	Amplification	Amplification	Amplification	Amplification	Amplification	Amplification	Amplification	Amplification	0	Amplification	0	Amplification	Amplification	Amplification	Amplification	Amplification	Amplification	Amplification	Amplification	Amplification	0	Amplification	0	0	Amplification	Amplification	Amplification	Amplification	Amplification	Amplification
340260	UNCX	Amplification	Amplification	Amplification	Amplification	Amplification	Amplification	Amplification	Amplification	Amplification	Amplification	Amplification	Amplification	Amplification	0	Amplification	Amplification	Amplification	Amplification	Amplification	Amplification	Amplification	Amplification	Amplification	Amplification	Amplification	Amplification	0	Amplification	0	Amplification	Amplification	Amplification	Amplification	Amplification	Amplification	Amplification	Amplification	Amplification	0	Amplification	0	0	Amplification	Amplification	Amplification	Amplification	Amplification	Amplification
90637	ZFAND2A	Amplification	Amplification	Amplification	Amplification	Amplification	Amplification	Amplification	Amplification	Amplification	Amplification	Amplification	Amplification	Amplification	0	Amplification	Amplification	Amplification	Amplification	Amplification	Amplification	Amplification	Amplification	Amplification	Amplification	Amplification	Amplification	0	Amplification	0	Amplification	Amplification	Amplification	Amplification	Amplification	Amplification	Amplification	Amplification	Amplification	0	Amplification	0	0	Amplification	Amplification	Amplification	Amplification	Amplification	Amplification
[truncated: 172 more columns]
